# Supplementary material for: Revealing the structure of information flows discriminates similar animal social behaviors
Source: eLife. 2020 Jul 30;9:e55395. doi: 10.7554/eLife.55395 (PMC7392607; doi:10.7554/eLife.55395)
Supplement: Figure 2—source data 1. [file elife-55395-fig2-data1.csv]

	Dataset	Encoding	SS	K	ID	ERl	ERf	TElf	TEfl	TElfc	TEflc
33841	temnothorax	M	29	13	H16T001R002	0.416520180160183	0.211659829375223	0.0125479984580632	0.0262472990846725	0.00316727561212661	0.00753966409447947
33842	temnothorax	M	29	13	H16T001R003	0.342021688338501	0.240938726677609	-1.73216572355169e-05	0.0391508998989375	0.00387248080973267	0.00477645774808645
33843	temnothorax	M	29	13	H9T001R003	0.549134547953656	0.366895359383142	0.0093683940178867	0.0535053018610364	0.00728975010471081	0.0186164816769906
33844	temnothorax	M	29	13	H31T001R001	0.461885631386442	0.253191971218216	0.00687612882475189	0.0486619443902531	0.00432098262836451	0.00832923475808387
33845	temnothorax	M	29	13	H31T001R002	0.342060827434319	0.210647808535757	0.00246455674156669	0.0270828223905671	0.00316296934767623	0.00321663991563008
33846	temnothorax	M	29	13	H31T001R003	0.431087514383096	0.235522741113133	0.00344711137659035	0.0347057198965204	0.00511668031088715	0.00755675623589512
33847	temnothorax	M	29	13	H31T001R008	0.535356560251243	0.274827360800695	0.00881329895334572	0.0154888969221771	0.00712304517326205	0.016901808476911
33848	temnothorax	M	29	13	H31T001R015	0.354816150819093	0.217141130532939	0.00275492669521583	0.0430610580320422	0.0033673770193948	0.00393254885794634
33849	temnothorax	M	29	13	H31T001R017	0.365908013322048	0.236425614161178	0.00716689874967064	0.0544321749482054	0.0024368959339419	0.00554195109842273
33850	temnothorax	M	29	13	H14T001R002	0.346008808106927	0.178962308443609	0.00493161298368645	0.0240928802784613	0.00596333282503499	0.00627162836635644
33851	temnothorax	M	29	13	H14T001R005	0.483736854454018	0.293752885786032	0.0083488036203978	0.0670768476784379	0.00573849154113148	0.00970754400550215
33852	temnothorax	M	29	13	H14T001R017	0.29966975060046	0.200836786659626	0.00343061808186691	0.00734167118141581	0.00301727333191305	0.00214951512918253
33853	temnothorax	M	29	13	H14T001R024	0.458620014273217	0.173020900391996	0.00311288540541748	0.0277698806831008	0.00558117907382904	0.00938107501713382
33854	temnothorax	M	29	13	H1T001R005	0.374374422992315	0.215124014964834	0.00491078886920132	0.0407538363214609	0.00346725228811511	0.00343147243582204
33855	temnothorax	M	29	13	H1T001R007	0.451929262574324	0.294348567160522	0.00940994121346394	0.0379880069124984	0.00659979282285344	0.00723032462936784
33856	temnothorax	M	29	13	H1T001R010	0.44762825129143	0.272872893489965	0.00347360663341431	0.0334282931128619	0.0051581555368	0.00704405670268784
33857	temnothorax	M	29	13	H1T001R012	0.479004936470318	0.282145122931147	0.00518888949305216	0.0491769037580934	0.00408169840906396	0.0074875571589762
33858	temnothorax	M	29	13	H36T001R005	0.478798475853828	0.324329140845919	0.011513997027756	0.0639597946155041	0.00653515683598372	0.011351243348997
33859	temnothorax	M	29	13	H36T001R011	0.409471399139276	0.261008989939324	0.0059354599913635	0.0489744063946932	0.00323198835184378	0.006869490455877
33860	temnothorax	M	29	13	H36T001R013	0.539173804175431	0.387147820269403	0.00316268183677349	0.103795447488365	0.00510537995620785	0.0144516420831757
58081	coptotermes	M	5	1	172-170627-1	0.216484338366024	0.244680110359975	0.0449917212616638	-0.00268493769363919	-5.35687009520409e-06	6.36239298943216e-05
58082	coptotermes	M	5	1	172-170627-3	0.255329940950776	0.313861553255191	0.0409116520781519	0.00266881348445752	-4.74090952485962e-05	0.000113658774667809
58083	coptotermes	M	5	1	172-170627-4	0.206504693062077	0.243580254473814	0.0474342496412365	0.001326839750723	1.4790100063911e-05	4.71478000538904e-05
58084	coptotermes	M	5	1	172-170627-5	0.116327407301076	0.149732637192691	0.0230487743431667	0.0067797121806604	1.01286159203721e-05	-4.26439913203198e-06
58085	coptotermes	M	5	1	172-170627-7	0.0862350390348924	0.0904253920647843	0.0169948674581391	0.00824223159144709	7.5362039866997e-05	4.04444756083822e-05
58086	coptotermes	M	5	1	172-170627-8	0.18026285300029	0.22066338380992	0.0314746423466171	0.0113220739305554	-2.43993645235247e-06	0.000142093937725335
58087	coptotermes	M	5	1	172-170627-10	0.0441963119652724	0.0569518528967585	0.0118022231137853	0.00471506849390462	0.000175409060630175	5.54226357172385e-05
58088	coptotermes	M	5	1	172-170627-11	0.352052352646756	0.324894672719095	-0.0261679284954563	0.0220956870078516	0.00122385186298407	0.000243289625479433
58089	coptotermes	M	5	1	173-170629-1	0.143952674646628	0.177771885365987	0.0117755571813686	0.0081640995589133	3.97729275411365e-05	-2.40410514589136e-05
58090	coptotermes	M	5	1	173-170630-2	0.179791698008743	0.196096185942373	0.0584737311424467	0.000272738781073203	0.000107335363987234	9.0244807568644e-05
58091	coptotermes	M	5	1	173-170630-3	0.0748166829013937	0.0887203500816602	0.0208367406372521	0.0049683794348106	1.95982310870323e-05	0.000152842739318361
58092	coptotermes	M	5	1	173-170630-4	0.277836618393941	0.370038754551619	0.0453904929327577	0.0112193611570495	-4.05202151883545e-05	9.37990069798974e-05
58093	coptotermes	M	5	1	172-170701-1	0.440720796649087	0.531352591272778	0.0503942405021368	0.00957559862070072	-4.35130006675082e-05	0.000104124586374356
58094	coptotermes	M	5	1	172-170701-2	0.23668128076939	0.246667457685339	0.0220733402747548	0.00834141656644815	-3.45594369612806e-05	-1.52116609816285e-05
58095	coptotermes	M	5	1	172-170703-3	0.0997768284320149	0.130222285261421	0.0230415858200242	0.00505241774154737	9.36449150536231e-06	-3.00976343318102e-05
58096	coptotermes	M	5	1	172-170703-4	0.215473811168861	0.260570371270056	0.0382292761020949	0.0033188835490928	-5.593139136696e-05	-2.58776400422652e-05
58097	coptotermes	M	5	1	172-170703-6	0.221341163706842	0.206751860347825	0.0543828039045056	0.00373628829300796	-1.47792845065413e-05	-4.04112023163498e-05
115501	reticulitermes	M	14	1	168-170518-1	0.233631798529974	0.16752458278668	-0.0104626692974165	-0.00670916521959682	0.000111032273863355	0.000138367523937759
115502	reticulitermes	M	14	1	168-170518-2	0.196702675436824	0.312993022328745	0.0123049623183825	0.0017522901395179	0.00014216438382365	6.83459933251635e-05
115503	reticulitermes	M	14	1	168-170518-3	0.201925883844414	0.443908513409567	0.0294794667857369	0.0296080246723153	0.000942041927798877	0.000546633399841645
115504	reticulitermes	M	14	1	164-170521-1	0.226188410124015	0.414455753074308	0.0157781732956229	0.00347364370023186	2.68721795597203e-05	-3.27853703793388e-05
115505	reticulitermes	M	14	1	164-170521-4	0.31510665531256	0.398784629922295	0.050303953102531	-0.00601672414696591	-0.000169664924487669	-3.65842300482144e-05
115506	reticulitermes	M	14	1	164-170523-1	0.0965503749566354	0.152264941475421	0.0187209430850422	0.00445003980278683	0.000129942642722325	5.8226785377544e-05
115507	reticulitermes	M	14	1	164-170523-2	0.256842766789824	0.354325179548389	0.0276192046971081	0.00381044818452689	0.000113089170758859	1.32042943826998e-05
115508	reticulitermes	M	14	1	163-170524-2	0.163497124391768	0.256362484495209	0.0211462373989734	0.00908648839328232	-7.65455476605295e-07	-2.36049686037525e-05
115509	reticulitermes	M	14	1	163-170524-3	0.177613608753242	0.230032882468691	0.00973937841538724	0.0047932631585762	2.65486834132003e-05	1.5740067259293e-05
115510	reticulitermes	M	14	1	163-170524-4	0.239509524112842	0.312735936210611	0.00805345813808047	0.0237638146216571	0.000491954857341822	0.000193755181312928
115511	reticulitermes	M	14	1	168-170601-1	0.22284773760432	0.293222048798964	0.0333421481166488	0.00462636993009426	0.000194295556920523	0.000167986769508117
115512	reticulitermes	M	14	1	165-170606-2	0.219652521830493	0.296962122663083	0.0144834679196824	0.00485484437687693	0.000138421692001982	0.000151504776832175
115513	reticulitermes	M	14	1	168-170607-1	0.136589170999434	0.191056760048906	0.0149322894631652	0.00696007073160241	-9.7234422604687e-05	-2.29243593198599e-05
115514	reticulitermes	M	14	1	166-170608-1	0.319818115768486	0.391711829189289	0.0290747884064498	0.0039879981835323	6.97143704766162e-05	0.000127692948644939
115515	reticulitermes	M	14	1	166-170608-3	0.337364461009211	0.459532066079998	0.0455253676900562	-0.00660560710588107	-6.97785957378946e-05	8.15184351366321e-06
115516	reticulitermes	M	14	1	166-170608-4	0.166923339735641	0.180329580824493	0.0255315063207007	0.00458742434444368	5.07074973253617e-05	6.98479587684149e-05
115517	reticulitermes	M	14	1	166-170609-1	0.251957973988718	0.313858192823308	0.0210232178573955	0.00195196978003254	-6.80257811906491e-05	7.66402157496169e-05
115518	reticulitermes	M	14	1	166-170609-2	0.333595226510354	0.367935478909807	0.0279027956476231	0.00743487814749711	2.65835153708575e-05	-1.3691271186882e-05
115519	reticulitermes	M	14	1	165-170610-1	0.145178240003777	0.208981174681668	0.011994263966969	0.0116829888874478	0.000213027759684786	1.80441538570696e-05
115520	reticulitermes	M	14	1	165-170610-4	0.422969468451941	0.565561863369517	0.0502952539703793	0.00176247777092755	-2.95595063284657e-05	0.000227951198307548
53361	temnothorax	R	45	9	H16T001R002	0.936614776129026	0.926502434525878	0.128154834265741	0.0476372722907878	0.0385446118434057	0.0474062026786051
53362	temnothorax	R	45	9	H16T001R003	0.936917282383524	0.940726942515605	0.180497369372382	0.040407397006743	0.0346045251406268	0.0351379065318693
53363	temnothorax	R	45	9	H9T001R003	0.912168932452819	0.930529720212195	0.101057537864166	0.0132537228196118	0.0400355276379482	0.0250452651492319
53364	temnothorax	R	45	9	H31T001R001	0.963449807868165	0.953876893842312	0.19766726769786	0.029409643362976	0.0368672170148719	0.0511636809728126
53365	temnothorax	R	45	9	H31T001R002	0.934091501974837	0.936175614873943	0.242522717257532	0.0213607038429609	0.0362011654739258	0.0304160737439381
53366	temnothorax	R	45	9	H31T001R003	0.918692514767194	0.924256986386504	0.169482598716374	0.0384013120737729	0.0359407846598046	0.0250736916848446
53367	temnothorax	R	45	9	H31T001R008	0.941811094818397	0.912341830444693	0.0205481254116607	0.0504109896562884	0.0410440944749245	0.0455449901984483
53368	temnothorax	R	45	9	H31T001R015	0.917128316563607	0.933828998245999	0.241410966447105	0.0491651973545458	0.0388814950663004	0.0301439807043355
53369	temnothorax	R	45	9	H31T001R017	0.933167238327407	0.929199469504353	0.170053775054969	0.0195264783457919	0.0333524003974901	0.0328219850524191
53370	temnothorax	R	45	9	H14T001R002	0.944729652228497	0.951316845243405	0.108186373828706	0.0417414276995436	0.0374813270048552	0.0432045208152891
53371	temnothorax	R	45	9	H14T001R005	0.938787970520378	0.946277014706859	0.127532430664592	0.0536864784935048	0.0312624560713972	0.040930628416907
53372	temnothorax	R	45	9	H14T001R017	0.917023222511155	0.953939982297138	0.164018227403099	0.0264146541416022	0.0385354129272218	0.0360439205994787
53373	temnothorax	R	45	9	H14T001R024	0.927718435590718	0.938969368337389	0.0992394600621698	0.0536445957159926	0.0353583291315525	0.033692556093049
53374	temnothorax	R	45	9	H1T001R005	0.927102755848143	0.915232730488548	0.156979587233497	0.0318117311949855	0.0384109344296593	0.0355763640163624
53375	temnothorax	R	45	9	H1T001R007	0.921480225228362	0.953472964018016	0.15922503097248	0.0417139994974782	0.0365976644239824	0.0349860981005204
53376	temnothorax	R	45	9	H1T001R010	0.927285409311702	0.90350792537826	0.118065820282407	0.0366876903494485	0.0359652510267798	0.0315779244535124
53377	temnothorax	R	45	9	H1T001R012	0.931503008908577	0.932127893056047	0.176771099050357	0.032620661655434	0.0402616583570665	0.0390784983667657
53378	temnothorax	R	45	9	H36T001R005	0.948656830279316	0.948721133427312	0.153867100112571	0.0550218230426697	0.0321048431849504	0.0478116307816503
53379	temnothorax	R	45	9	H36T001R011	0.929028189409312	0.927660760044238	0.12368288021338	0.0295474801394723	0.0347942345747478	0.0357880928009459
53380	temnothorax	R	45	9	H36T001R013	0.917464659081138	0.954874144181891	0.137087709252042	0.0231537341864794	0.0358276090035433	0.0396848802326823
64558	coptotermes	R	11	2	172-170627-1	0.860731570464476	0.822990002728443	0.305370935194357	-0.00342407361303001	-0.000973488006620406	-0.000229466276735169
64559	coptotermes	R	11	2	172-170627-3	0.91060409935396	0.819607875803202	0.260097477944544	0.0101784847565151	-0.000752244863025647	0.000323519569748758
64560	coptotermes	R	11	2	172-170627-4	0.820006289709856	0.746075261116087	0.214869084574121	0.0115693090912801	-0.00109870937372684	-0.000297059307133178
64561	coptotermes	R	11	2	172-170627-5	0.609657129062519	0.549991204382055	0.17005755019053	0.00951148167545306	0.000611672568938216	-0.000142066577899558
64562	coptotermes	R	11	2	172-170627-7	0.554914862915026	0.578803079334114	0.178677527640554	-0.00030805882205822	0.00123371413288976	0.0011425025096632
64563	coptotermes	R	11	2	172-170627-8	0.849904196849161	0.765215541538749	0.221076193630893	0.0192529340600619	0.00313353409531122	0.00337831868941576
64564	coptotermes	R	11	2	172-170627-10	0.397994166477463	0.41412027698312	0.142987201303155	0.00666320188362584	0.00289945009710383	0.00304163437105806
64565	coptotermes	R	11	2	172-170627-11	0.999585749309455	0.980165437585603	0.0428293694429156	0.0212022407877343	-0.000484477214823119	0.00177947669332869
64566	coptotermes	R	11	2	173-170629-1	0.87432072469514	0.75494181579151	0.239696807372878	0.0128026554579147	0.00203154415625212	0.000162702104253821
64567	coptotermes	R	11	2	173-170630-2	0.684504742029689	0.655620340161248	0.0841622554747827	0.012359473247451	0.000629229128663037	-3.29783091693184e-05
64568	coptotermes	R	11	2	173-170630-3	0.411574393196457	0.396804073606311	0.144504371776342	0.013825558202229	0.00267194432931128	0.00396430593651183
64569	coptotermes	R	11	2	173-170630-4	0.949558362442177	0.902682735990875	0.313613835952438	-0.0014516934604401	-0.00113456770491846	-0.000507084001758577
64570	coptotermes	R	11	2	172-170701-1	1.07581130468248	0.969341730476102	0.231116345122889	0.00324265431651479	-0.0007579983195237	0.00209250613516473
64571	coptotermes	R	11	2	172-170701-2	0.800781250843875	0.706395602179675	0.242118654872077	0.0025238247580108	-0.000197088698716677	-0.00015190109970402
64572	coptotermes	R	11	2	172-170703-3	0.696981829035786	0.638723494909471	0.198601213404232	0.0014617345182203	4.23244693762774e-05	-7.75237882256157e-05
64573	coptotermes	R	11	2	172-170703-4	0.895596140230574	0.833491757142018	0.278057670996562	0.0191591816282114	0.00193290824269537	0.00145595571896585
64574	coptotermes	R	11	2	172-170703-6	0.9129208500742	0.873098947576723	0.239635012115878	0.0153556342989814	0.00571644279062546	0.00520903349946689
117101	reticulitermes	R	15	1	168-170518-1	0.889830203839878	0.920860713871407	-0.152133089242686	0.0456048260238267	0.000186517889625577	5.311368568198e-06
117102	reticulitermes	R	15	1	168-170518-2	1.00439625368591	0.986498022940773	0.251057035562569	-0.0136675585116318	-0.00015856729344964	0.000287259843860861
117103	reticulitermes	R	15	1	168-170518-3	0.956223299450924	0.916824590346804	0.0433696089346772	0.00475460223399283	-1.64650339270067e-05	-3.05961209422184e-05
117104	reticulitermes	R	15	1	164-170521-1	0.952451479815198	0.909866468737944	0.226934650577188	-0.00466019173332983	0.000120043065717152	-5.41843984226421e-05
117105	reticulitermes	R	15	1	164-170521-4	0.972077442299019	0.981055147503086	0.174694530903856	-0.0067689589876745	-4.03533756918115e-05	-3.11945243539629e-05
117106	reticulitermes	R	15	1	164-170523-1	0.96416875174544	0.939326435814156	0.343559121275846	-0.0146696856316842	0.000268352987007163	2.9205946948597e-05
117107	reticulitermes	R	15	1	164-170523-2	0.978227512016625	0.965988829972498	0.256257527316738	0.0014358070537019	3.86013175753563e-05	-0.000106136526658263
117108	reticulitermes	R	15	1	163-170524-2	0.936984814009188	0.929987435721573	0.248561536025399	-0.00452577658355176	9.03490174974283e-05	0.000264331316325674
117109	reticulitermes	R	15	1	163-170524-3	0.937479839636154	0.91244864641972	0.24041754953117	-0.00617243717871169	-6.32718119345786e-06	1.44803829438084e-05
117110	reticulitermes	R	15	1	163-170524-4	0.899603996703073	0.876595585908971	0.130041428440596	0.00518311586461773	0.000308128126080166	0.000466949826350207
117111	reticulitermes	R	15	1	168-170601-1	0.975575923660056	1.00303639893716	0.0326713891563698	0.0134384097611531	9.45049559376779e-05	0.000136091226182671
117112	reticulitermes	R	15	1	165-170606-2	0.952800766439743	0.912814557110663	0.237044882932274	0.00267620268128834	0.000154052143116677	-0.000168077863499884
117113	reticulitermes	R	15	1	168-170607-1	0.819978107661814	0.792755385652866	0.223784946983647	0.0228522831659962	0.000530343237315766	0.000943022068365973
117114	reticulitermes	R	15	1	166-170608-1	0.999535508820952	0.934714455468918	0.198335275649576	-0.00125418771140596	-2.55468955061588e-05	8.94705500986345e-05
117115	reticulitermes	R	15	1	166-170608-3	1.00817767674233	0.966561569799454	0.156319979448139	0.00488893297779096	-9.24495567390966e-05	0.000139995067311415
117116	reticulitermes	R	15	1	166-170608-4	0.886563084171673	0.906986803911618	0.275263728569491	0.0120930689636875	0.000828249384726922	0.000908772446682172
117117	reticulitermes	R	15	1	166-170609-1	0.981354419293282	0.925566353604053	0.162648014462859	0.00489527541196693	3.17089122321121e-05	-5.2891974823267e-06
117118	reticulitermes	R	15	1	166-170609-2	0.945960142332164	0.906037209132602	0.134545543706065	0.00414544040407655	-4.68129278481206e-05	7.43497468802441e-05
117119	reticulitermes	R	15	1	165-170610-1	0.943748128470573	0.939583967861814	0.275130714996599	-0.00880304523980762	0.000155425906112818	8.18470481837636e-05
117120	reticulitermes	R	15	1	165-170610-4	0.985397648661608	0.950955575550365	0.150190369308002	-0.00822181555451982	-1.63840380019369e-05	-3.53667573292788e-05
44141	temnothorax	MR	37	8	H16T001R002	0.977408833677194	0.99169740098527	0.29488709732978	0.163123576922197	0.138182159037186	0.185364027582721
44142	temnothorax	MR	37	8	H16T001R003	1.04499514467254	1.03156332031145	0.268523143909281	0.15576664572101	0.145731558925348	0.187117712167458
44143	temnothorax	MR	37	8	H9T001R003	0.813496755647407	0.944798576438148	0.279560399285801	0.242402706768055	0.158891853175353	0.234578665554218
44144	temnothorax	MR	37	8	H31T001R001	0.990562547423888	1.01536967268723	0.279088225822849	0.172017480099017	0.13634133206764	0.190633282412629
44145	temnothorax	MR	37	8	H31T001R002	1.00455161030698	0.962474097532663	0.303874344164801	0.122078199949293	0.137534894684124	0.132394675199163
44146	temnothorax	MR	37	8	H31T001R003	0.972175219859456	0.994733938099964	0.295526013400717	0.169827435247227	0.140586568835836	0.177747522139661
44147	temnothorax	MR	37	8	H31T001R008	0.814854146117571	0.956609312327756	0.247437912737036	0.189475180569258	0.163133487875712	0.209870727961698
44148	temnothorax	MR	37	8	H31T001R015	1.05005545002509	1.01393376861589	0.328274904436719	0.146587711648456	0.135745629779807	0.173111284447396
44149	temnothorax	MR	37	8	H31T001R017	1.04205648540858	1.01037961523569	0.261204110434788	0.19666320494844	0.134165974897158	0.176606298286985
44150	temnothorax	MR	37	8	H14T001R002	0.940027232334852	0.981493202797113	0.279878545453167	0.151472732003279	0.148532019496946	0.149746143543258
44151	temnothorax	MR	37	8	H14T001R005	0.962324402648957	0.945637032445795	0.254375964656393	0.208848821414027	0.142840353582961	0.205754570277905
44152	temnothorax	MR	37	8	H14T001R017	1.01093850417344	1.0021599878824	0.20077926049511	0.13596932365754	0.125351896075507	0.141260440168759
44153	temnothorax	MR	37	8	H14T001R024	0.982238758649425	0.991391619955182	0.200539321684791	0.233298216521372	0.14850140667531	0.222205976448252
44154	temnothorax	MR	37	8	H1T001R005	1.01004251194809	1.03626557709549	0.272914085336909	0.169857828570291	0.133264617306114	0.159544771179226
44155	temnothorax	MR	37	8	H1T001R007	0.997356011342039	1.00538216071712	0.28431302999266	0.184996997432397	0.147602397698683	0.180566342170778
44156	temnothorax	MR	37	8	H1T001R010	1.00040369049083	1.00715049814598	0.22834723347058	0.18117679198199	0.140753755484158	0.185844757765589
44157	temnothorax	MR	37	8	H1T001R012	0.994971469509059	0.949094580346698	0.263438741449997	0.186270744668592	0.133994952034085	0.187546201502888
44158	temnothorax	MR	37	8	H36T001R005	0.91248052101184	0.975067328418298	0.30303098713302	0.244054926379447	0.14909322881614	0.194480027759726
44159	temnothorax	MR	37	8	H36T001R011	0.962644521598115	0.98906879479563	0.230159913078666	0.165104640035786	0.144077878971976	0.17320322055558
44160	temnothorax	MR	37	8	H36T001R013	0.834616599510092	0.874059482010877	0.236287672963222	0.253256117523909	0.153309403627827	0.226798067147289
64898	coptotermes	MR	11	2	172-170627-1	1.05713565690839	1.05178034738515	0.35357205543383	-0.00425790817036108	-0.00114090296564563	0.00274815273247353
64899	coptotermes	MR	11	2	172-170627-3	1.13525714843222	1.07337891881873	0.305004849736681	0.0120947400578171	-0.000538181489654376	0.00218460213634207
64900	coptotermes	MR	11	2	172-170627-4	0.970177835235695	0.92487719370154	0.269051930266581	0.0239563904297579	-0.000195570201968536	0.000648404303542541
64901	coptotermes	MR	11	2	172-170627-5	0.648666854439828	0.62572001382864	0.210193488164375	0.0108088938594286	0.00106340943904162	0.000533820660833111
64902	coptotermes	MR	11	2	172-170627-7	0.577644933904769	0.641775924588083	0.199153435876212	-0.000540153122188636	0.00232490319779452	0.00124320188588482
64903	coptotermes	MR	11	2	172-170627-8	0.876539142685126	0.910001847277067	0.287169501304279	0.02971814287095	0.00528156438972857	0.00434037627807277
64904	coptotermes	MR	11	2	172-170627-10	0.402869969630899	0.438717099724682	0.14010397457578	0.00843173511867478	0.00531315545628269	0.00301769224518243
64905	coptotermes	MR	11	2	172-170627-11	0.854598133802688	1.22610077176446	0.150228830286591	0.0515848131558925	0.00838578493662861	0.00381697796428773
64906	coptotermes	MR	11	2	173-170629-1	0.995295000912454	0.906878088116669	0.270582484042911	0.0207984395005407	0.00385980286849033	0.00340143360478209
64907	coptotermes	MR	11	2	173-170630-2	0.639079178410996	0.685830164974419	0.201136958272093	-0.00264680653217558	0.00367820501007915	0.00276072919601953
64908	coptotermes	MR	11	2	173-170630-3	0.399647411337113	0.405806400491351	0.168513881234189	0.00993798385549036	0.0027732606421467	0.00237518945351565
64909	coptotermes	MR	11	2	173-170630-4	1.18310676623506	1.21244871529427	0.386798186633118	0.0067299606545226	9.88688974357503e-05	0.00284398048331444
64910	coptotermes	MR	11	2	172-170701-1	1.35610870392767	1.33211117565961	0.323726964134129	0.0096428869515389	-0.000320585320865969	0.00583064473703989
64911	coptotermes	MR	11	2	172-170701-2	0.976587349587227	0.907632704568149	0.27084595454907	0.00819088149885527	-0.000154668910578702	0.000919607744180014
64912	coptotermes	MR	11	2	172-170703-3	0.762462722200012	0.726736234279161	0.246541371587522	0.00268359347509861	0.000380336491509287	0.00120016708888544
64913	coptotermes	MR	11	2	172-170703-4	1.07172855315364	1.03222536587361	0.331939636608985	0.0194350669762166	0.0039815244638456	0.00258918874463089
64914	coptotermes	MR	11	2	172-170703-6	1.00763001577233	0.990746130541695	0.294223980914252	0.0143457982640895	0.00634036990690283	0.00363909006655245
117521	reticulitermes	MR	15	2	168-170518-1	1.05822744979191	1.00953490145351	-0.279164242135427	0.0486077958551961	0.00135611699994198	0.000881295415326496
117522	reticulitermes	MR	15	2	168-170518-2	1.10584322439919	1.265815433559	0.314312100095299	0.00144664438601374	0.000521176945291712	0.000502797710464359
117523	reticulitermes	MR	15	2	168-170518-3	0.767086224307568	1.20747875428159	0.139495562559397	0.0217496061404759	0.00567406256397095	0.00177038622501737
117524	reticulitermes	MR	15	2	164-170521-1	1.10152675389907	1.185206709121	0.274627501883777	0.000495008819945413	0.000398383511379848	0.000315829495649506
117525	reticulitermes	MR	15	2	164-170521-4	1.10318132001737	1.16820132274022	0.315337240697396	-0.00494892091083595	0.000591529419494961	0.000966980645462535
117526	reticulitermes	MR	15	2	164-170523-1	1.0460277063302	1.06561503679366	0.417357443439961	-0.000983116622902807	0.00103416206696387	0.000670517433513746
117527	reticulitermes	MR	15	2	164-170523-2	1.1368573648398	1.22070173304516	0.329987238381016	-0.00378122894570099	0.000192727635876538	0.000752842935297651
117528	reticulitermes	MR	15	2	163-170524-2	1.03476491006445	1.10567815020853	0.291357697876012	0.00866716778068509	0.000172859007700469	0.000655867080730165
117529	reticulitermes	MR	15	2	163-170524-3	1.0296278709373	1.09592751235242	0.297222363114328	0.00578227533483663	0.00077151705873394	0.000949167600047991
117530	reticulitermes	MR	15	2	163-170524-4	0.914622784520763	1.10845862615026	0.193244688993172	0.0174241488225646	0.00152727586540797	0.000825316839411405
117531	reticulitermes	MR	15	2	168-170601-1	1.03326087879966	1.13180842001762	0.050980105059923	0.00411672798937811	0.00112044348594104	0.00114178249838697
117532	reticulitermes	MR	15	2	165-170606-2	1.0944598260589	1.13147867818431	0.295372051870153	0.00659579370268163	0.000775357699252191	0.000724921493493994
117533	reticulitermes	MR	15	2	168-170607-1	0.873240564405446	0.895295029117852	0.246124561769933	0.0170810646835363	0.00223760064227442	0.00305006414952695
117534	reticulitermes	MR	15	2	166-170608-1	1.22763734113952	1.18391670599817	0.267673022099157	0.00789249844090156	0.000748696281557066	0.00132914491103568
117535	reticulitermes	MR	15	2	166-170608-3	1.18207049096909	1.18813298295428	0.25277458888546	-0.0017676686324482	0.000850461454438987	0.00107246080410306
117536	reticulitermes	MR	15	2	166-170608-4	0.983726587082311	1.0270911443321	0.321962044491987	0.00617191745530086	0.00255998638945146	0.00241909228385921
117537	reticulitermes	MR	15	2	166-170609-1	1.1063853697307	1.09745531658515	0.22832454770844	0.00708515199861178	0.000249012103573591	0.000627970477193091
117538	reticulitermes	MR	15	2	166-170609-2	1.12842435226426	1.11732265547181	0.208083425469436	0.0146942278030304	0.000248293764679349	0.000739181771928328
117539	reticulitermes	MR	15	2	165-170610-1	0.969969245374519	1.11422150560751	0.337674867229727	0.00877065059878839	0.000935919697075097	0.000655445942429338
117540	reticulitermes	MR	15	2	165-170610-4	1.27037389098807	1.37345005627792	0.266491289885604	-0.00384557106824043	0.000386237259708852	0.00131514542320956
