# Supplementary material for: Revealing the structure of information flows discriminates similar animal social behaviors
Source: eLife. 2020 Jul 30;9:e55395. doi: 10.7554/eLife.55395 (PMC7392607; doi:10.7554/eLife.55395)
Supplement: Figure 3—source data 1. [file elife-55395-fig3-data1.csv]

	Dataset	Encoding	K	SS	Dist	Stat	Val
1	temnothorax	M	13	29	0.670379561993556	TElf	0.0710715064914059
2	temnothorax	M	13	29	0.670379561993556	TEfl	-0.002103179125036
7	temnothorax	M	13	29	0.8689481859851	TElf	0.039006385624748
8	temnothorax	M	13	29	0.8689481859851	TEfl	0.0106094899610096
13	temnothorax	M	13	29	0.935612592583294	TElf	0.0199363169008739
14	temnothorax	M	13	29	0.935612592583294	TEfl	0.0281956012632101
19	temnothorax	M	13	29	0.973474265599159	TElf	0.00169107744679835
20	temnothorax	M	13	29	0.973474265599159	TEfl	0.0392641170764684
25	temnothorax	M	13	29	1.00267377320016	TElf	0.0109113684522233
26	temnothorax	M	13	29	1.00267377320016	TEfl	0.0191490121959704
31	temnothorax	M	13	29	1.02446076514244	TElf	-0.00439708530548809
32	temnothorax	M	13	29	1.02446076514244	TEfl	0.0360552142401967
37	temnothorax	M	13	29	1.04628209498908	TElf	0.0168621358756508
38	temnothorax	M	13	29	1.04628209498908	TEfl	0.0426456653916492
43	temnothorax	M	13	29	1.06419598721806	TElf	0.00737560444500712
44	temnothorax	M	13	29	1.06419598721806	TEfl	0.0393871303029172
49	temnothorax	M	13	29	1.08183126773975	TElf	0.00547574429762361
50	temnothorax	M	13	29	1.08183126773975	TEfl	0.0267813733420658
55	temnothorax	M	13	29	1.09808493920905	TElf	0.00014240935736446
56	temnothorax	M	13	29	1.09808493920905	TEfl	0.0266533251693863
61	temnothorax	M	13	29	1.11480815278083	TElf	0.00524210767055025
62	temnothorax	M	13	29	1.11480815278083	TEfl	0.0227144430226601
67	temnothorax	M	13	29	1.13043024058448	TElf	-0.00195946723109569
68	temnothorax	M	13	29	1.13043024058448	TEfl	0.0360838663198559
73	temnothorax	M	13	29	1.14658434390868	TElf	0.0122413034064299
74	temnothorax	M	13	29	1.14658434390868	TEfl	0.0287260973791108
79	temnothorax	M	13	29	1.16036538412586	TElf	-0.00394777350448581
80	temnothorax	M	13	29	1.16036538412586	TEfl	0.03245199349495
85	temnothorax	M	13	29	1.17384924315628	TElf	-0.00362139764061985
86	temnothorax	M	13	29	1.17384924315628	TEfl	0.021654874300168
91	temnothorax	M	13	29	1.18681172289279	TElf	-0.000447955887610645
92	temnothorax	M	13	29	1.18681172289279	TEfl	0.0166245376778562
97	temnothorax	M	13	29	1.19958156970626	TElf	-0.00565778776470905
98	temnothorax	M	13	29	1.19958156970626	TEfl	0.0185157861384489
103	temnothorax	M	13	29	1.21205045483625	TElf	0.00102889540125891
104	temnothorax	M	13	29	1.21205045483625	TEfl	0.0146653039233787
109	temnothorax	M	13	29	1.22337640137069	TElf	0.000638638068431298
110	temnothorax	M	13	29	1.22337640137069	TEfl	0.0113598021036043
115	temnothorax	M	13	29	1.23408550246714	TElf	-0.000267157828964287
116	temnothorax	M	13	29	1.23408550246714	TEfl	0.0159594730360796
121	temnothorax	M	13	29	1.24411357524212	TElf	-0.000327832998353161
122	temnothorax	M	13	29	1.24411357524212	TEfl	0.0327669814173588
127	temnothorax	M	13	29	1.25365661290102	TElf	-0.00159772749809806
128	temnothorax	M	13	29	1.25365661290102	TEfl	0.0149864630265143
133	temnothorax	M	13	29	1.26330182699319	TElf	0.00144612234914843
134	temnothorax	M	13	29	1.26330182699319	TEfl	0.0251131740670164
139	temnothorax	M	13	29	1.27274704412985	TElf	-0.00228110878637012
140	temnothorax	M	13	29	1.27274704412985	TEfl	0.0348619750227169
145	temnothorax	M	13	29	1.28131467702817	TElf	0.00785198453524182
146	temnothorax	M	13	29	1.28131467702817	TEfl	0.00590147266259487
151	temnothorax	M	13	29	1.29038670732785	TElf	0.0036186428635358
152	temnothorax	M	13	29	1.29038670732785	TEfl	0.00267490333419875
157	temnothorax	M	13	29	1.29923797007021	TElf	3.95681431263177e-05
158	temnothorax	M	13	29	1.29923797007021	TEfl	0.0289953336035445
163	temnothorax	M	13	29	1.30693378852843	TElf	-0.00398870264380225
164	temnothorax	M	13	29	1.30693378852843	TEfl	0.0168191470764305
169	temnothorax	M	13	29	1.3143465694539	TElf	0.00253894066498414
170	temnothorax	M	13	29	1.3143465694539	TEfl	0.0196245532413811
175	temnothorax	M	13	29	1.32182046035721	TElf	-0.00179302304569517
176	temnothorax	M	13	29	1.32182046035721	TEfl	0.0171137152470734
181	temnothorax	M	13	29	1.32994746329647	TElf	0.00322719521691777
182	temnothorax	M	13	29	1.32994746329647	TEfl	0.02345254351836
187	temnothorax	M	13	29	1.33742951805454	TElf	-0.00010358300932588
188	temnothorax	M	13	29	1.33742951805454	TEfl	0.00842997058011404
193	temnothorax	M	13	29	1.34469024122574	TElf	0.00604683953483005
194	temnothorax	M	13	29	1.34469024122574	TEfl	0.0211870596271258
199	temnothorax	M	13	29	1.3525294933606	TElf	0.00117801114986141
200	temnothorax	M	13	29	1.3525294933606	TEfl	0.0121853366095077
205	temnothorax	M	13	29	1.35946298959216	TElf	0.00503624506975258
206	temnothorax	M	13	29	1.35946298959216	TEfl	0.000426557959736465
211	temnothorax	M	13	29	1.36607189771142	TElf	0.00207433566278656
212	temnothorax	M	13	29	1.36607189771142	TEfl	0.0106748681798993
217	temnothorax	M	13	29	1.37294356570589	TElf	0.00845256613022108
218	temnothorax	M	13	29	1.37294356570589	TEfl	0.0306272282895933
223	temnothorax	M	13	29	1.37945087227596	TElf	-0.00230938385036755
224	temnothorax	M	13	29	1.37945087227596	TEfl	0.0280566010104117
229	temnothorax	M	13	29	1.38651429474524	TElf	0.00265270088452885
230	temnothorax	M	13	29	1.38651429474524	TEfl	0.0130922788475314
235	temnothorax	M	13	29	1.39506567315997	TElf	-0.000559988793517819
236	temnothorax	M	13	29	1.39506567315997	TEfl	0.0287879647711654
241	temnothorax	M	13	29	1.40264654226425	TElf	0.00201130290030052
242	temnothorax	M	13	29	1.40264654226425	TEfl	0.0028857777248552
247	temnothorax	M	13	29	1.4096910611894	TElf	0.00207501705128312
248	temnothorax	M	13	29	1.4096910611894	TEfl	0.0235071839528341
253	temnothorax	M	13	29	1.41679469934622	TElf	-0.000680617952143112
254	temnothorax	M	13	29	1.41679469934622	TEfl	0.0182693355621906
259	temnothorax	M	13	29	1.42412934944312	TElf	2.92077880080169e-05
260	temnothorax	M	13	29	1.42412934944312	TEfl	0.0543329579096373
265	temnothorax	M	13	29	1.43134769348274	TElf	0.0153820893544498
266	temnothorax	M	13	29	1.43134769348274	TEfl	0.0211860898478125
271	temnothorax	M	13	29	1.43828045820489	TElf	-0.00344077785087207
272	temnothorax	M	13	29	1.43828045820489	TEfl	0.0178460096409652
277	temnothorax	M	13	29	1.44519176504821	TElf	-0.00277695754221164
278	temnothorax	M	13	29	1.44519176504821	TEfl	0.0281490102367862
283	temnothorax	M	13	29	1.45179891640985	TElf	0.00263262931139481
284	temnothorax	M	13	29	1.45179891640985	TEfl	0.00558158876098747
289	temnothorax	M	13	29	1.45904782615125	TElf	0.00715397855792755
290	temnothorax	M	13	29	1.45904782615125	TEfl	-0.00933875753650949
295	temnothorax	M	13	29	1.46677270634898	TElf	0.00314680466492925
296	temnothorax	M	13	29	1.46677270634898	TEfl	0.00931329520515935
301	temnothorax	M	13	29	1.47445951953536	TElf	0.00136815729724141
302	temnothorax	M	13	29	1.47445951953536	TEfl	0.0556330408117401
307	temnothorax	M	13	29	1.48248604035845	TElf	0.000713085163781906
308	temnothorax	M	13	29	1.48248604035845	TEfl	0.0149804516231962
313	temnothorax	M	13	29	1.49034191760749	TElf	0.00843744649453604
314	temnothorax	M	13	29	1.49034191760749	TEfl	0.0246545168904605
319	temnothorax	M	13	29	1.4973735812303	TElf	-6.63707505389936e-05
320	temnothorax	M	13	29	1.4973735812303	TEfl	0.022726819841025
325	temnothorax	M	13	29	1.50423453203171	TElf	0.00408887015986219
326	temnothorax	M	13	29	1.50423453203171	TEfl	0.0119721329307182
331	temnothorax	M	13	29	1.51130747049288	TElf	-0.00289208867012283
332	temnothorax	M	13	29	1.51130747049288	TEfl	0.00462966575162716
337	temnothorax	M	13	29	1.51873320868895	TElf	0.00460419445323209
338	temnothorax	M	13	29	1.51873320868895	TEfl	0.033895624248974
343	temnothorax	M	13	29	1.52708000343655	TElf	0.00261569516607627
344	temnothorax	M	13	29	1.52708000343655	TEfl	0.0117859116079306
349	temnothorax	M	13	29	1.53553157902883	TElf	0.00598491162035791
350	temnothorax	M	13	29	1.53553157902883	TEfl	0.0146989615149328
355	temnothorax	M	13	29	1.54451308468684	TElf	0.00187454665492852
356	temnothorax	M	13	29	1.54451308468684	TEfl	0.0468155720187539
361	temnothorax	M	13	29	1.55293850710243	TElf	0.00537587306953607
362	temnothorax	M	13	29	1.55293850710243	TEfl	0.0689694071966949
367	temnothorax	M	13	29	1.56180401265182	TElf	0.000289252237396713
368	temnothorax	M	13	29	1.56180401265182	TEfl	0.0146652134900074
373	temnothorax	M	13	29	1.57045753117402	TElf	0.00837700245314704
374	temnothorax	M	13	29	1.57045753117402	TEfl	0.0287528040869876
379	temnothorax	M	13	29	1.57915685475216	TElf	0.00598047074156842
380	temnothorax	M	13	29	1.57915685475216	TEfl	0.0219347458480546
385	temnothorax	M	13	29	1.58731869352501	TElf	0.00962428015200358
386	temnothorax	M	13	29	1.58731869352501	TEfl	-0.00147278854149255
391	temnothorax	M	13	29	1.59537736551204	TElf	-0.00901618659266729
392	temnothorax	M	13	29	1.59537736551204	TEfl	3.10595677963155e-05
397	temnothorax	M	13	29	1.6047956754217	TElf	0.00480496930643919
398	temnothorax	M	13	29	1.6047956754217	TEfl	0.0622035989825947
403	temnothorax	M	13	29	1.61494612009233	TElf	0.0102181157053631
404	temnothorax	M	13	29	1.61494612009233	TEfl	-0.00216534245795725
409	temnothorax	M	13	29	1.62541854854948	TElf	-0.00100517821069503
410	temnothorax	M	13	29	1.62541854854948	TEfl	-0.00103486391730592
415	temnothorax	M	13	29	1.63661960497776	TElf	0.0102701671813345
416	temnothorax	M	13	29	1.63661960497776	TEfl	0.0157830341367215
421	temnothorax	M	13	29	1.6478550592245	TElf	0.00373161626039914
422	temnothorax	M	13	29	1.6478550592245	TEfl	0.0265949308124974
427	temnothorax	M	13	29	1.65953520116429	TElf	0.0050135432093721
428	temnothorax	M	13	29	1.65953520116429	TEfl	0.0134661304690761
433	temnothorax	M	13	29	1.67104068664419	TElf	0.00652607754077313
434	temnothorax	M	13	29	1.67104068664419	TEfl	0.019057843118334
439	temnothorax	M	13	29	1.68375274626969	TElf	0.00826350927819001
440	temnothorax	M	13	29	1.68375274626969	TEfl	0.0334741922471022
445	temnothorax	M	13	29	1.69576262294679	TElf	0.0154487548989303
446	temnothorax	M	13	29	1.69576262294679	TEfl	0.078303285010602
451	temnothorax	M	13	29	1.70807321295599	TElf	-0.00161548819332883
452	temnothorax	M	13	29	1.70807321295599	TEfl	0.0487397574064276
457	temnothorax	M	13	29	1.72183408587587	TElf	0.00328066541216971
458	temnothorax	M	13	29	1.72183408587587	TEfl	0.0275354879697837
463	temnothorax	M	13	29	1.73674392239033	TElf	0.00187208236425263
464	temnothorax	M	13	29	1.73674392239033	TEfl	-0.00364138946086657
469	temnothorax	M	13	29	1.75156733268256	TElf	0.00925258223825694
470	temnothorax	M	13	29	1.75156733268256	TEfl	0.0414622904986234
475	temnothorax	M	13	29	1.76764693123973	TElf	0.020859934638883
476	temnothorax	M	13	29	1.76764693123973	TEfl	0.0474121033626055
481	temnothorax	M	13	29	1.78514688535308	TElf	0.00877617879607329
482	temnothorax	M	13	29	1.78514688535308	TEfl	0.0149704507759753
487	temnothorax	M	13	29	1.80553661084327	TElf	0.00841935044392313
488	temnothorax	M	13	29	1.80553661084327	TEfl	0.0326310771782994
493	temnothorax	M	13	29	1.82593645535617	TElf	0.0126766072746386
494	temnothorax	M	13	29	1.82593645535617	TEfl	0.0371732220493012
499	temnothorax	M	13	29	1.84650152223121	TElf	0.00172743496320617
500	temnothorax	M	13	29	1.84650152223121	TEfl	0.0636096812164914
505	temnothorax	M	13	29	1.87244759119677	TElf	-0.00535825802846921
506	temnothorax	M	13	29	1.87244759119677	TEfl	0.102324907864916
511	temnothorax	M	13	29	1.89950286944815	TElf	0.00588632553242308
512	temnothorax	M	13	29	1.89950286944815	TEfl	0.142223086936015
517	temnothorax	M	13	29	1.93112499368162	TElf	0.00844136219431716
518	temnothorax	M	13	29	1.93112499368162	TEfl	0.0662500735294077
523	temnothorax	M	13	29	1.96450145857155	TElf	0.0158588877441151
524	temnothorax	M	13	29	1.96450145857155	TEfl	0.139453726103856
529	temnothorax	M	13	29	1.99907836172598	TElf	-3.31856667234138e-05
530	temnothorax	M	13	29	1.99907836172598	TEfl	0.0864456156082387
535	temnothorax	M	13	29	2.03557957512472	TElf	-0.000498721387827765
536	temnothorax	M	13	29	2.03557957512472	TEfl	0.234426070745046
541	temnothorax	M	13	29	2.07844844725336	TElf	-0.00367626207888002
542	temnothorax	M	13	29	2.07844844725336	TEfl	0.136115904146931
547	temnothorax	M	13	29	2.13054064307527	TElf	0.00803824572819252
548	temnothorax	M	13	29	2.13054064307527	TEfl	0.195608027346441
553	temnothorax	M	13	29	2.18641231395975	TElf	0.00472236366932526
554	temnothorax	M	13	29	2.18641231395975	TEfl	0.268229984072683
559	temnothorax	M	13	29	2.25755208622213	TElf	0.00127902246126195
560	temnothorax	M	13	29	2.25755208622213	TEfl	0.195059344599261
565	temnothorax	M	13	29	2.36426064859692	TElf	0.0274569862521299
566	temnothorax	M	13	29	2.36426064859692	TEfl	0.274585581321331
571	temnothorax	M	13	29	2.53427907929465	TElf	0.0276811206161221
572	temnothorax	M	13	29	2.53427907929465	TEfl	0.25548646452642
577	temnothorax	M	13	29	2.77600910291306	TElf	0.0394413198360559
578	temnothorax	M	13	29	2.77600910291306	TEfl	0.107302443475938
583	temnothorax	M	13	29	3.17460376140761	TElf	0.0433520729856129
584	temnothorax	M	13	29	3.17460376140761	TEfl	0.0572518732951003
589	temnothorax	M	13	29	4.00310424724647	TElf	0.0134802806606842
590	temnothorax	M	13	29	4.00310424724647	TEfl	0.0103941047769041
595	temnothorax	M	13	29	8.93230157547135	TElf	-0.00584580899214361
596	temnothorax	M	13	29	8.93230157547135	TEfl	-0.00115460727287963
1801	temnothorax	R	9	45	0.669935524998483	TElf	-0.0227066660022833
1802	temnothorax	R	9	45	0.669935524998483	TEfl	0.00486621105249437
1807	temnothorax	R	9	45	0.8699709266481	TElf	0.12331983738718
1808	temnothorax	R	9	45	0.8699709266481	TEfl	0.0228201867779538
1813	temnothorax	R	9	45	0.933234141432707	TElf	0.129628847867462
1814	temnothorax	R	9	45	0.933234141432707	TEfl	-0.00994627004676993
1819	temnothorax	R	9	45	0.972463927803944	TElf	0.172191697596534
1820	temnothorax	R	9	45	0.972463927803944	TEfl	0.0402876920661505
1825	temnothorax	R	9	45	0.999741489045211	TElf	0.152211451513574
1826	temnothorax	R	9	45	0.999741489045211	TEfl	0.0265470370654694
1831	temnothorax	R	9	45	1.02115810724289	TElf	0.136584380416443
1832	temnothorax	R	9	45	1.02115810724289	TEfl	0.0620163610460104
1837	temnothorax	R	9	45	1.0387175629206	TElf	0.124181338856754
1838	temnothorax	R	9	45	1.0387175629206	TEfl	0.0345722055914193
1843	temnothorax	R	9	45	1.05773021406088	TElf	0.150456510262687
1844	temnothorax	R	9	45	1.05773021406088	TEfl	-0.00751397606632072
1849	temnothorax	R	9	45	1.07522095932064	TElf	0.175438735996547
1850	temnothorax	R	9	45	1.07522095932064	TEfl	0.0147497859095772
1855	temnothorax	R	9	45	1.09356135084868	TElf	0.245963441840394
1856	temnothorax	R	9	45	1.09356135084868	TEfl	0.0332864347668692
1861	temnothorax	R	9	45	1.11041883326716	TElf	0.161214787488247
1862	temnothorax	R	9	45	1.11041883326716	TEfl	0.0573966080323367
1867	temnothorax	R	9	45	1.125296381538	TElf	0.293612750851395
1868	temnothorax	R	9	45	1.125296381538	TEfl	0.00841410313286294
1873	temnothorax	R	9	45	1.14140741593095	TElf	0.0730373234843455
1874	temnothorax	R	9	45	1.14140741593095	TEfl	-0.000924832941377914
1879	temnothorax	R	9	45	1.15401407211541	TElf	0.184958359651463
1880	temnothorax	R	9	45	1.15401407211541	TEfl	0.0351810946717177
1885	temnothorax	R	9	45	1.16823207955737	TElf	0.0851640396546437
1886	temnothorax	R	9	45	1.16823207955737	TEfl	0.0342228616453851
1891	temnothorax	R	9	45	1.18151895972782	TElf	0.180317792176234
1892	temnothorax	R	9	45	1.18151895972782	TEfl	0.0277585509885276
1897	temnothorax	R	9	45	1.19379830855295	TElf	0.0733991072271836
1898	temnothorax	R	9	45	1.19379830855295	TEfl	0.0129491759465739
1903	temnothorax	R	9	45	1.20599296216011	TElf	0.179997243465419
1904	temnothorax	R	9	45	1.20599296216011	TEfl	0.102423011612675
1909	temnothorax	R	9	45	1.21842701948815	TElf	0.170081644012579
1910	temnothorax	R	9	45	1.21842701948815	TEfl	0.0250483874403432
1915	temnothorax	R	9	45	1.23040985434091	TElf	0.187594312418643
1916	temnothorax	R	9	45	1.23040985434091	TEfl	-0.0129564334162262
1921	temnothorax	R	9	45	1.24167896469441	TElf	0.217770190227697
1922	temnothorax	R	9	45	1.24167896469441	TEfl	0.105191423607517
1927	temnothorax	R	9	45	1.25165871456995	TElf	0.0429808968424245
1928	temnothorax	R	9	45	1.25165871456995	TEfl	0.0170067542229055
1933	temnothorax	R	9	45	1.26269976127289	TElf	0.182558268277098
1934	temnothorax	R	9	45	1.26269976127289	TEfl	0.00107515068088962
1939	temnothorax	R	9	45	1.2719879393289	TElf	0.148201668253791
1940	temnothorax	R	9	45	1.2719879393289	TEfl	0.0451477281850346
1945	temnothorax	R	9	45	1.28090617907586	TElf	0.0730603201900717
1946	temnothorax	R	9	45	1.28090617907586	TEfl	0.0545260361746826
1951	temnothorax	R	9	45	1.28957230063443	TElf	0.236674719046446
1952	temnothorax	R	9	45	1.28957230063443	TEfl	0.0282868752693299
1957	temnothorax	R	9	45	1.29707793501803	TElf	0.18260052394088
1958	temnothorax	R	9	45	1.29707793501803	TEfl	0.0677131164206446
1963	temnothorax	R	9	45	1.30599112201886	TElf	0.113956122139399
1964	temnothorax	R	9	45	1.30599112201886	TEfl	0.0547564948861405
1969	temnothorax	R	9	45	1.31387863130207	TElf	0.123432080903996
1970	temnothorax	R	9	45	1.31387863130207	TEfl	-0.0101189908641109
1975	temnothorax	R	9	45	1.32234921624169	TElf	0.133736178379585
1976	temnothorax	R	9	45	1.32234921624169	TEfl	0.0495445256343499
1981	temnothorax	R	9	45	1.33067006372161	TElf	0.219505892732526
1982	temnothorax	R	9	45	1.33067006372161	TEfl	0.0575038004867112
1987	temnothorax	R	9	45	1.33872877547581	TElf	0.230667322208131
1988	temnothorax	R	9	45	1.33872877547581	TEfl	0.0197255133388444
1993	temnothorax	R	9	45	1.34632614949737	TElf	0.208449776979152
1994	temnothorax	R	9	45	1.34632614949737	TEfl	0.0568554955307101
1999	temnothorax	R	9	45	1.3540636363612	TElf	0.213052290186539
2000	temnothorax	R	9	45	1.3540636363612	TEfl	0.0872906463935327
2005	temnothorax	R	9	45	1.36156995049142	TElf	0.113218919672171
2006	temnothorax	R	9	45	1.36156995049142	TEfl	0.0378221656580864
2011	temnothorax	R	9	45	1.3694284556259	TElf	0.103511527636379
2012	temnothorax	R	9	45	1.3694284556259	TEfl	0.0162305132506701
2017	temnothorax	R	9	45	1.37743750853095	TElf	0.169055617252436
2018	temnothorax	R	9	45	1.37743750853095	TEfl	0.0656364531869129
2023	temnothorax	R	9	45	1.38465315691183	TElf	0.148988057245848
2024	temnothorax	R	9	45	1.38465315691183	TEfl	0.0696555410556488
2029	temnothorax	R	9	45	1.39096844418451	TElf	0.123431082471429
2030	temnothorax	R	9	45	1.39096844418451	TEfl	0.0496777212633803
2035	temnothorax	R	9	45	1.3979500638838	TElf	0.0880736752767085
2036	temnothorax	R	9	45	1.3979500638838	TEfl	0.0418593010169553
2041	temnothorax	R	9	45	1.40482429604443	TElf	0.187741452252876
2042	temnothorax	R	9	45	1.40482429604443	TEfl	0.00218856758555528
2047	temnothorax	R	9	45	1.41124916593957	TElf	0.220702524127763
2048	temnothorax	R	9	45	1.41124916593957	TEfl	0.0304072516972064
2053	temnothorax	R	9	45	1.41756261526178	TElf	0.198058005539791
2054	temnothorax	R	9	45	1.41756261526178	TEfl	0.0513922832974388
2059	temnothorax	R	9	45	1.42480895256064	TElf	0.144767302048199
2060	temnothorax	R	9	45	1.42480895256064	TEfl	0.0269406373159735
2065	temnothorax	R	9	45	1.43211180037211	TElf	0.150774175956704
2066	temnothorax	R	9	45	1.43211180037211	TEfl	0.022136796615042
2071	temnothorax	R	9	45	1.43896728836019	TElf	0.151349091187794
2072	temnothorax	R	9	45	1.43896728836019	TEfl	0.0219114719780677
2077	temnothorax	R	9	45	1.44552692715898	TElf	0.14632597066433
2078	temnothorax	R	9	45	1.44552692715898	TEfl	0.0105194136513213
2083	temnothorax	R	9	45	1.45242521446424	TElf	0.162465267942099
2084	temnothorax	R	9	45	1.45242521446424	TEfl	0.000535999530552731
2089	temnothorax	R	9	45	1.45977154112649	TElf	0.255064900284337
2090	temnothorax	R	9	45	1.45977154112649	TEfl	0.0419181098577983
2095	temnothorax	R	9	45	1.46737452484145	TElf	0.181807517398485
2096	temnothorax	R	9	45	1.46737452484145	TEfl	0.0839074412362399
2101	temnothorax	R	9	45	1.47388126888366	TElf	0.222752348688431
2102	temnothorax	R	9	45	1.47388126888366	TEfl	0.0618089294714788
2107	temnothorax	R	9	45	1.48119902320165	TElf	0.216671730247706
2108	temnothorax	R	9	45	1.48119902320165	TEfl	0.0355561307673486
2113	temnothorax	R	9	45	1.4885841569095	TElf	0.186027618662284
2114	temnothorax	R	9	45	1.4885841569095	TEfl	0.0221727821369941
2119	temnothorax	R	9	45	1.49655514074996	TElf	0.144718802636665
2120	temnothorax	R	9	45	1.49655514074996	TEfl	0.0495396552000221
2125	temnothorax	R	9	45	1.50448157495554	TElf	0.189834690014706
2126	temnothorax	R	9	45	1.50448157495554	TEfl	0.0563506483078089
2131	temnothorax	R	9	45	1.5117726055132	TElf	0.201127150020868
2132	temnothorax	R	9	45	1.5117726055132	TEfl	0.0206436705803455
2137	temnothorax	R	9	45	1.52040535435963	TElf	0.225493160381392
2138	temnothorax	R	9	45	1.52040535435963	TEfl	0.0288657108465395
2143	temnothorax	R	9	45	1.5283669908753	TElf	0.163657881196177
2144	temnothorax	R	9	45	1.5283669908753	TEfl	0.0495407351158429
2149	temnothorax	R	9	45	1.53564825194521	TElf	0.224792578284396
2150	temnothorax	R	9	45	1.53564825194521	TEfl	0.0623463632225148
2155	temnothorax	R	9	45	1.54390923788215	TElf	0.264278395616403
2156	temnothorax	R	9	45	1.54390923788215	TEfl	0.064955955710374
2161	temnothorax	R	9	45	1.55240778755006	TElf	0.122376720348333
2162	temnothorax	R	9	45	1.55240778755006	TEfl	0.0245892016131301
2167	temnothorax	R	9	45	1.56100178017038	TElf	0.139915440032643
2168	temnothorax	R	9	45	1.56100178017038	TEfl	0.0548928843935463
2173	temnothorax	R	9	45	1.57038809924828	TElf	0.107350654690511
2174	temnothorax	R	9	45	1.57038809924828	TEfl	0.0421625030938914
2179	temnothorax	R	9	45	1.57891815766712	TElf	0.258302017476963
2180	temnothorax	R	9	45	1.57891815766712	TEfl	-0.0246955170108928
2185	temnothorax	R	9	45	1.58814617917329	TElf	0.133528013281122
2186	temnothorax	R	9	45	1.58814617917329	TEfl	0.00906662470574148
2191	temnothorax	R	9	45	1.59792443641499	TElf	0.228811769283798
2192	temnothorax	R	9	45	1.59792443641499	TEfl	0.0172594690991592
2197	temnothorax	R	9	45	1.6088597702397	TElf	0.161280066034435
2198	temnothorax	R	9	45	1.6088597702397	TEfl	0.0485056946283688
2203	temnothorax	R	9	45	1.61854937393878	TElf	0.231251492225998
2204	temnothorax	R	9	45	1.61854937393878	TEfl	0.0313689334293727
2209	temnothorax	R	9	45	1.62736031614007	TElf	0.226580348480423
2210	temnothorax	R	9	45	1.62736031614007	TEfl	0.00506411885206707
2215	temnothorax	R	9	45	1.63720749496477	TElf	0.140108013168173
2216	temnothorax	R	9	45	1.63720749496477	TEfl	0.0316239365998816
2221	temnothorax	R	9	45	1.64774767583936	TElf	0.235789853230722
2222	temnothorax	R	9	45	1.64774767583936	TEfl	0.0516566844621114
2227	temnothorax	R	9	45	1.66000442855357	TElf	0.176391043434843
2228	temnothorax	R	9	45	1.66000442855357	TEfl	0.0437280530329718
2233	temnothorax	R	9	45	1.67269933226132	TElf	0.218067343542246
2234	temnothorax	R	9	45	1.67269933226132	TEfl	0.0292250825248855
2239	temnothorax	R	9	45	1.68520934711418	TElf	0.151551747701561
2240	temnothorax	R	9	45	1.68520934711418	TEfl	0.0874770197650389
2245	temnothorax	R	9	45	1.6970118459217	TElf	0.107881834964277
2246	temnothorax	R	9	45	1.6970118459217	TEfl	0.0616164331512264
2251	temnothorax	R	9	45	1.7100839345905	TElf	0.165090606223993
2252	temnothorax	R	9	45	1.7100839345905	TEfl	0.0310399029295827
2257	temnothorax	R	9	45	1.72468098587114	TElf	0.128461720351739
2258	temnothorax	R	9	45	1.72468098587114	TEfl	0.0146422617773396
2263	temnothorax	R	9	45	1.7396456638159	TElf	0.0724517930062438
2264	temnothorax	R	9	45	1.7396456638159	TEfl	0.0018683988285787
2269	temnothorax	R	9	45	1.75528976170231	TElf	0.0957102928738344
2270	temnothorax	R	9	45	1.75528976170231	TEfl	0.0514065830800713
2275	temnothorax	R	9	45	1.77086135376944	TElf	0.133000867307669
2276	temnothorax	R	9	45	1.77086135376944	TEfl	0.036199640787095
2281	temnothorax	R	9	45	1.78632321357913	TElf	0.183958613944804
2282	temnothorax	R	9	45	1.78632321357913	TEfl	0.0452454763970698
2287	temnothorax	R	9	45	1.80363086966874	TElf	0.0613065268917574
2288	temnothorax	R	9	45	1.80363086966874	TEfl	0.0406599175006461
2293	temnothorax	R	9	45	1.82459975659835	TElf	0.244419019388564
2294	temnothorax	R	9	45	1.82459975659835	TEfl	0.0281421782601263
2299	temnothorax	R	9	45	1.84670423674479	TElf	0.221335063684503
2300	temnothorax	R	9	45	1.84670423674479	TEfl	0.0270954644744902
2305	temnothorax	R	9	45	1.87129221577983	TElf	0.123477321276171
2306	temnothorax	R	9	45	1.87129221577983	TEfl	0.0392954485619373
2311	temnothorax	R	9	45	1.89736778172306	TElf	0.245161431878418
2312	temnothorax	R	9	45	1.89736778172306	TEfl	0.0299430447805635
2317	temnothorax	R	9	45	1.92648850158234	TElf	0.151670895709851
2318	temnothorax	R	9	45	1.92648850158234	TEfl	0.0612693369037161
2323	temnothorax	R	9	45	1.95660832517601	TElf	0.119355252626114
2324	temnothorax	R	9	45	1.95660832517601	TEfl	0.0602284480177876
2329	temnothorax	R	9	45	1.99025325957332	TElf	0.0664959151214246
2330	temnothorax	R	9	45	1.99025325957332	TEfl	0.0177150584281093
2335	temnothorax	R	9	45	2.02364151083891	TElf	0.149646952997126
2336	temnothorax	R	9	45	2.02364151083891	TEfl	0.0314840440025322
2341	temnothorax	R	9	45	2.06726323666941	TElf	0.125354993383327
2342	temnothorax	R	9	45	2.06726323666941	TEfl	0.0570627203092172
2347	temnothorax	R	9	45	2.12291152345505	TElf	0.0845773313348148
2348	temnothorax	R	9	45	2.12291152345505	TEfl	-0.0125689961532222
2353	temnothorax	R	9	45	2.18679135360548	TElf	0.0241222143711323
2354	temnothorax	R	9	45	2.18679135360548	TEfl	0.0720358249757176
2359	temnothorax	R	9	45	2.26562553457138	TElf	-0.0571105888827118
2360	temnothorax	R	9	45	2.26562553457138	TEfl	0.00848572010157655
2365	temnothorax	R	9	45	2.36974434751212	TElf	0.102799543818713
2366	temnothorax	R	9	45	2.36974434751212	TEfl	0.00693095822634348
2371	temnothorax	R	9	45	2.53753551516609	TElf	0.0125131766054065
2372	temnothorax	R	9	45	2.53753551516609	TEfl	0.0823465193726632
2377	temnothorax	R	9	45	2.76601265829557	TElf	0.0450457136297976
2378	temnothorax	R	9	45	2.76601265829557	TEfl	0.0611958062892225
2383	temnothorax	R	9	45	3.17425365029707	TElf	-0.0655102521564921
2384	temnothorax	R	9	45	3.17425365029707	TEfl	0.0808565509502404
2389	temnothorax	R	9	45	3.96025588087474	TElf	-0.0305029352177112
2390	temnothorax	R	9	45	3.96025588087474	TEfl	0.0770333086767617
2395	temnothorax	R	9	45	8.82137102432901	TElf	-0.0548261721748493
2396	temnothorax	R	9	45	8.82137102432901	TEfl	0.0456521427650724
