# Supplementary material for: Revealing the structure of information flows discriminates similar animal social behaviors
Source: eLife. 2020 Jul 30;9:e55395. doi: 10.7554/eLife.55395 (PMC7392607; doi:10.7554/eLife.55395)
Supplement: Figure 4—source data 1. [file elife-55395-fig4-data1.csv]

	Dataset	Encoding	K	SS	Dist	Stat	Val
601	coptotermes	M	1	5	0.541042646461217	TElf	0.156103061992711
602	coptotermes	M	1	5	0.541042646461217	TEfl	0.0202236405651011
607	coptotermes	M	1	5	0.75519039138671	TElf	0.106150008590566
608	coptotermes	M	1	5	0.75519039138671	TEfl	0.0206620774336767
613	coptotermes	M	1	5	0.827674341881254	TElf	0.156904659465369
614	coptotermes	M	1	5	0.827674341881254	TEfl	0.0102882409543314
619	coptotermes	M	1	5	0.865125386075657	TElf	0.196491211608712
620	coptotermes	M	1	5	0.865125386075657	TEfl	0.0332387525354487
625	coptotermes	M	1	5	0.888449803104085	TElf	0.164908036363377
626	coptotermes	M	1	5	0.888449803104085	TEfl	0.0342363933042057
631	coptotermes	M	1	5	0.904520710424294	TElf	0.131301144486968
632	coptotermes	M	1	5	0.904520710424294	TEfl	-0.00897215911175077
637	coptotermes	M	1	5	0.917428179090739	TElf	0.0985566165504193
638	coptotermes	M	1	5	0.917428179090739	TEfl	-0.00738810175331771
643	coptotermes	M	1	5	0.927652704106861	TElf	0.15156610835726
644	coptotermes	M	1	5	0.927652704106861	TEfl	-0.00290764895219654
649	coptotermes	M	1	5	0.935780812217641	TElf	0.0610722788431906
650	coptotermes	M	1	5	0.935780812217641	TEfl	0.00854082518651395
655	coptotermes	M	1	5	0.942896141365975	TElf	0.0687461944516921
656	coptotermes	M	1	5	0.942896141365975	TEfl	0.00977982491544359
661	coptotermes	M	1	5	0.949073664583133	TElf	0.0530132569799171
662	coptotermes	M	1	5	0.949073664583133	TEfl	-0.0144304495048733
667	coptotermes	M	1	5	0.95457384852891	TElf	0.0997969437879035
668	coptotermes	M	1	5	0.95457384852891	TEfl	0.0170666436259251
673	coptotermes	M	1	5	0.959482162664504	TElf	0.0772550177574244
674	coptotermes	M	1	5	0.959482162664504	TEfl	0.00352198933806211
679	coptotermes	M	1	5	0.963854513032659	TElf	0.0536844480561155
680	coptotermes	M	1	5	0.963854513032659	TEfl	-0.00795019343855019
685	coptotermes	M	1	5	0.967748211543786	TElf	0.049847472247064
686	coptotermes	M	1	5	0.967748211543786	TEfl	-0.0115665453741781
691	coptotermes	M	1	5	0.97137420159868	TElf	0.0463029679473754
692	coptotermes	M	1	5	0.97137420159868	TEfl	-0.000906059008302675
697	coptotermes	M	1	5	0.974751008167788	TElf	0.0198418722180589
698	coptotermes	M	1	5	0.974751008167788	TEfl	-0.00497034791360326
703	coptotermes	M	1	5	0.977946110425255	TElf	0.0459088752614019
704	coptotermes	M	1	5	0.977946110425255	TEfl	-0.00613355235366248
709	coptotermes	M	1	5	0.981009619022832	TElf	0.0437438319472074
710	coptotermes	M	1	5	0.981009619022832	TEfl	-0.00324337226866334
715	coptotermes	M	1	5	0.983770563198961	TElf	0.0332788173720481
716	coptotermes	M	1	5	0.983770563198961	TEfl	-0.00488091757631267
721	coptotermes	M	1	5	0.986525690382963	TElf	0.0306628779594549
722	coptotermes	M	1	5	0.986525690382963	TEfl	-0.0049523171785237
727	coptotermes	M	1	5	0.989095019137771	TElf	0.024509079674945
728	coptotermes	M	1	5	0.989095019137771	TEfl	0.0016179203979043
733	coptotermes	M	1	5	0.991581102490859	TElf	0.0423721960963695
734	coptotermes	M	1	5	0.991581102490859	TEfl	0.00683892786673352
739	coptotermes	M	1	5	0.99383320277914	TElf	0.0195162261482045
740	coptotermes	M	1	5	0.99383320277914	TEfl	0.00537119448036183
745	coptotermes	M	1	5	0.99610979218644	TElf	0.0276393250965271
746	coptotermes	M	1	5	0.99610979218644	TEfl	0.00148918110557264
751	coptotermes	M	1	5	0.998314995159881	TElf	0.034045147717932
752	coptotermes	M	1	5	0.998314995159881	TEfl	0.00155943442640107
757	coptotermes	M	1	5	1.0003852750064	TElf	0.0270747116478002
758	coptotermes	M	1	5	1.0003852750064	TEfl	0.00471920128961182
763	coptotermes	M	1	5	1.00245474593217	TElf	0.0174431708081816
764	coptotermes	M	1	5	1.00245474593217	TEfl	0.0076489529517178
769	coptotermes	M	1	5	1.00445816542709	TElf	0.023793348068252
770	coptotermes	M	1	5	1.00445816542709	TEfl	0.000497780066662418
775	coptotermes	M	1	5	1.00638294397443	TElf	0.0170393411622508
776	coptotermes	M	1	5	1.00638294397443	TEfl	0.00632117993336017
781	coptotermes	M	1	5	1.00820030495849	TElf	0.0248360144565831
782	coptotermes	M	1	5	1.00820030495849	TEfl	0.00417362748756873
787	coptotermes	M	1	5	1.01010307700572	TElf	0.00857170930176649
788	coptotermes	M	1	5	1.01010307700572	TEfl	0.0103940094236699
793	coptotermes	M	1	5	1.0119859678577	TElf	0.0274600701432051
794	coptotermes	M	1	5	1.0119859678577	TEfl	0.0037324429105816
799	coptotermes	M	1	5	1.01376359319504	TElf	0.0262439314672505
800	coptotermes	M	1	5	1.01376359319504	TEfl	0.000630582272506407
805	coptotermes	M	1	5	1.0154954374438	TElf	0.0180076011311077
806	coptotermes	M	1	5	1.0154954374438	TEfl	0.00111838156517097
811	coptotermes	M	1	5	1.01721813333175	TElf	0.00875693782393586
812	coptotermes	M	1	5	1.01721813333175	TEfl	0.00326532786760542
817	coptotermes	M	1	5	1.01888156783243	TElf	0.0395924165866629
818	coptotermes	M	1	5	1.01888156783243	TEfl	0.00792854737028045
823	coptotermes	M	1	5	1.02055918289311	TElf	0.02996719785047
824	coptotermes	M	1	5	1.02055918289311	TEfl	0.00954240003530182
829	coptotermes	M	1	5	1.02228833950324	TElf	0.0241459178184504
830	coptotermes	M	1	5	1.02228833950324	TEfl	0.000598592034197365
835	coptotermes	M	1	5	1.02407262531462	TElf	0.0278885051337307
836	coptotermes	M	1	5	1.02407262531462	TEfl	0.00165055277151293
841	coptotermes	M	1	5	1.02579956794719	TElf	0.0182613024034636
842	coptotermes	M	1	5	1.02579956794719	TEfl	0.00149607329058409
847	coptotermes	M	1	5	1.02746161902696	TElf	0.0174122764014155
848	coptotermes	M	1	5	1.02746161902696	TEfl	0.00313581211901842
853	coptotermes	M	1	5	1.02906395012675	TElf	0.0294031902867812
854	coptotermes	M	1	5	1.02906395012675	TEfl	0.0060686123473633
859	coptotermes	M	1	5	1.03066973300319	TElf	0.0166828316037146
860	coptotermes	M	1	5	1.03066973300319	TEfl	0.00224345756667435
865	coptotermes	M	1	5	1.03228130551301	TElf	0.0193333472179564
866	coptotermes	M	1	5	1.03228130551301	TEfl	0.0038018948106398
871	coptotermes	M	1	5	1.0340338076649	TElf	0.0305956402804234
872	coptotermes	M	1	5	1.0340338076649	TEfl	0.010470461400001
877	coptotermes	M	1	5	1.03570626211794	TElf	0.0253251405846147
878	coptotermes	M	1	5	1.03570626211794	TEfl	0.00511518799884708
883	coptotermes	M	1	5	1.03742022086334	TElf	0.027692084374558
884	coptotermes	M	1	5	1.03742022086334	TEfl	0.00299764939539501
889	coptotermes	M	1	5	1.0391667354715	TElf	0.0180062800319929
890	coptotermes	M	1	5	1.0391667354715	TEfl	0.00715267265298836
895	coptotermes	M	1	5	1.04090340231251	TElf	0.016801259977845
896	coptotermes	M	1	5	1.04090340231251	TEfl	0.0210543197801432
901	coptotermes	M	1	5	1.04263200054319	TElf	0.0174384625018009
902	coptotermes	M	1	5	1.04263200054319	TEfl	0.000211299643418834
907	coptotermes	M	1	5	1.04433331972181	TElf	0.0108182590393306
908	coptotermes	M	1	5	1.04433331972181	TEfl	0.0095150576611867
913	coptotermes	M	1	5	1.04603703514913	TElf	0.0136164668692073
914	coptotermes	M	1	5	1.04603703514913	TEfl	0.00229745011256677
919	coptotermes	M	1	5	1.04789175973553	TElf	0.0153623372742596
920	coptotermes	M	1	5	1.04789175973553	TEfl	0.00781452084885253
925	coptotermes	M	1	5	1.04975559552362	TElf	0.0214941832207512
926	coptotermes	M	1	5	1.04975559552362	TEfl	0.00344173597376706
931	coptotermes	M	1	5	1.05158957056397	TElf	0.0243933524908014
932	coptotermes	M	1	5	1.05158957056397	TEfl	0.00522167771278277
937	coptotermes	M	1	5	1.05340743997296	TElf	0.0219911205193297
938	coptotermes	M	1	5	1.05340743997296	TEfl	0.00163865739194757
943	coptotermes	M	1	5	1.05528533583179	TElf	0.0196360448578297
944	coptotermes	M	1	5	1.05528533583179	TEfl	0.00677884950911414
949	coptotermes	M	1	5	1.05712053608379	TElf	0.019905133872473
950	coptotermes	M	1	5	1.05712053608379	TEfl	0.00882447819658281
955	coptotermes	M	1	5	1.05898797400835	TElf	0.0191692681478853
956	coptotermes	M	1	5	1.05898797400835	TEfl	0.00323840028210238
961	coptotermes	M	1	5	1.06086813111214	TElf	0.0301713582819418
962	coptotermes	M	1	5	1.06086813111214	TEfl	0.0103494858654559
967	coptotermes	M	1	5	1.06292373953836	TElf	0.0206258003458303
968	coptotermes	M	1	5	1.06292373953836	TEfl	0.00491247710918965
973	coptotermes	M	1	5	1.06493514882705	TElf	0.0110206446405159
974	coptotermes	M	1	5	1.06493514882705	TEfl	0.0054175516729581
979	coptotermes	M	1	5	1.06693120368948	TElf	0.0206532955031621
980	coptotermes	M	1	5	1.06693120368948	TEfl	0.0109461949985613
985	coptotermes	M	1	5	1.0689911201978	TElf	0.0101458152844533
986	coptotermes	M	1	5	1.0689911201978	TEfl	0.00373220301174964
991	coptotermes	M	1	5	1.07118638895678	TElf	0.0119041073755499
992	coptotermes	M	1	5	1.07118638895678	TEfl	0.0080709759357238
997	coptotermes	M	1	5	1.07334716074976	TElf	0.0143251969081725
998	coptotermes	M	1	5	1.07334716074976	TEfl	0.00277982162463025
1003	coptotermes	M	1	5	1.07556011438883	TElf	0.0185231503499767
1004	coptotermes	M	1	5	1.07556011438883	TEfl	0.00474802388997842
1009	coptotermes	M	1	5	1.07777021499891	TElf	0.0203170475419052
1010	coptotermes	M	1	5	1.07777021499891	TEfl	0.00632138067373128
1015	coptotermes	M	1	5	1.07992126223116	TElf	0.0149669849981777
1016	coptotermes	M	1	5	1.07992126223116	TEfl	0.00529147367739975
1021	coptotermes	M	1	5	1.08223544030838	TElf	0.0128581572563114
1022	coptotermes	M	1	5	1.08223544030838	TEfl	0.00441960219799077
1027	coptotermes	M	1	5	1.0846276236091	TElf	0.0223776291565647
1028	coptotermes	M	1	5	1.0846276236091	TEfl	0.00176757460138014
1033	coptotermes	M	1	5	1.0870773621333	TElf	0.0126924402624664
1034	coptotermes	M	1	5	1.0870773621333	TEfl	0.00455130149482757
1039	coptotermes	M	1	5	1.08967660076221	TElf	0.0254319051235899
1040	coptotermes	M	1	5	1.08967660076221	TEfl	0.00813634246181359
1045	coptotermes	M	1	5	1.09236685021635	TElf	0.0165746190188184
1046	coptotermes	M	1	5	1.09236685021635	TEfl	0.00486567692595264
1051	coptotermes	M	1	5	1.09506723922884	TElf	0.0205746217508983
1052	coptotermes	M	1	5	1.09506723922884	TEfl	0.00517379290435274
1057	coptotermes	M	1	5	1.09790293420255	TElf	0.0205606982067946
1058	coptotermes	M	1	5	1.09790293420255	TEfl	0.00238415627131249
1063	coptotermes	M	1	5	1.10087955626192	TElf	0.0123951532044151
1064	coptotermes	M	1	5	1.10087955626192	TEfl	0.0028252893896606
1069	coptotermes	M	1	5	1.10394009073125	TElf	0.0151518990482227
1070	coptotermes	M	1	5	1.10394009073125	TEfl	0.00213351754907675
1075	coptotermes	M	1	5	1.10699140434342	TElf	0.0161192199256761
1076	coptotermes	M	1	5	1.10699140434342	TEfl	0.00806210351851172
1081	coptotermes	M	1	5	1.11034419083915	TElf	0.0186483500956171
1082	coptotermes	M	1	5	1.11034419083915	TEfl	0.00211663593228663
1087	coptotermes	M	1	5	1.1138123978791	TElf	0.0143381029169349
1088	coptotermes	M	1	5	1.1138123978791	TEfl	0.00774953347268015
1093	coptotermes	M	1	5	1.11731851083566	TElf	0.00950067298874619
1094	coptotermes	M	1	5	1.11731851083566	TEfl	0.00396499028838933
1099	coptotermes	M	1	5	1.12110053749377	TElf	0.0195422762794573
1100	coptotermes	M	1	5	1.12110053749377	TEfl	0.00808274622188174
1105	coptotermes	M	1	5	1.12536173095193	TElf	0.0173478244061022
1106	coptotermes	M	1	5	1.12536173095193	TEfl	0.00778109784699561
1111	coptotermes	M	1	5	1.12995303105267	TElf	0.020812012710494
1112	coptotermes	M	1	5	1.12995303105267	TEfl	0.00763880324430336
1117	coptotermes	M	1	5	1.13481678715367	TElf	0.0143488926099221
1118	coptotermes	M	1	5	1.13481678715367	TEfl	0.00476175434035471
1123	coptotermes	M	1	5	1.14006341572212	TElf	0.0188232150912528
1124	coptotermes	M	1	5	1.14006341572212	TEfl	0.0110378177610509
1129	coptotermes	M	1	5	1.14590254976104	TElf	0.0139607696504857
1130	coptotermes	M	1	5	1.14590254976104	TEfl	0.00256247392818442
1135	coptotermes	M	1	5	1.15230037539144	TElf	0.0168570645560343
1136	coptotermes	M	1	5	1.15230037539144	TEfl	0.00474999649100888
1141	coptotermes	M	1	5	1.15941283761423	TElf	0.0100451016012152
1142	coptotermes	M	1	5	1.15941283761423	TEfl	0.00555996191463193
1147	coptotermes	M	1	5	1.16758603412178	TElf	0.0171910908841914
1148	coptotermes	M	1	5	1.16758603412178	TEfl	0.00815295211820169
1153	coptotermes	M	1	5	1.177104614949	TElf	0.0112289850063491
1154	coptotermes	M	1	5	1.177104614949	TEfl	0.00195180360790496
1159	coptotermes	M	1	5	1.18903944202998	TElf	0.0167931066518347
1160	coptotermes	M	1	5	1.18903944202998	TEfl	0.00406298123125277
1165	coptotermes	M	1	5	1.20482848192236	TElf	0.00945065023918581
1166	coptotermes	M	1	5	1.20482848192236	TEfl	0.00464659294078977
1171	coptotermes	M	1	5	1.22955641344365	TElf	0.0106498897047329
1172	coptotermes	M	1	5	1.22955641344365	TEfl	0.00605984092716125
1177	coptotermes	M	1	5	1.29423613869713	TElf	0.0237943241310714
1178	coptotermes	M	1	5	1.29423613869713	TEfl	0.0124064179957312
1183	coptotermes	M	1	5	3.07571656617095	TElf	-0.0186310362826506
1184	coptotermes	M	1	5	3.07571656617095	TEfl	0.065209596891972
1189	coptotermes	M	1	5	7.42107969047214	TElf	-0.17235472691523
1190	coptotermes	M	1	5	7.42107969047214	TEfl	0.0601224105652289
1195	coptotermes	M	1	5	12.2807135490703	TElf	-0.107101396196324
1196	coptotermes	M	1	5	12.2807135490703	TEfl	0.0353924407060233
2401	coptotermes	R	2	11	0.53950201384948	TElf	-0.176505054852799
2402	coptotermes	R	2	11	0.53950201384948	TEfl	0.0914426519987249
2407	coptotermes	R	2	11	0.755401847606103	TElf	-0.0853753241328279
2408	coptotermes	R	2	11	0.755401847606103	TEfl	0.0723413076227223
2413	coptotermes	R	2	11	0.826882789864062	TElf	-0.00351010196595847
2414	coptotermes	R	2	11	0.826882789864062	TEfl	0.0325377459050955
2419	coptotermes	R	2	11	0.864948608774898	TElf	0.0966013207876337
2420	coptotermes	R	2	11	0.864948608774898	TEfl	-0.00870651824595721
2425	coptotermes	R	2	11	0.888584901258642	TElf	0.102811832834664
2426	coptotermes	R	2	11	0.888584901258642	TEfl	0.0183359363355074
2431	coptotermes	R	2	11	0.905562046213054	TElf	0.181484830509011
2432	coptotermes	R	2	11	0.905562046213054	TEfl	-0.00326132624635702
2437	coptotermes	R	2	11	0.91843733981931	TElf	0.23871586134785
2438	coptotermes	R	2	11	0.91843733981931	TEfl	0.00251220530025545
2443	coptotermes	R	2	11	0.92797225217731	TElf	0.167560551039011
2444	coptotermes	R	2	11	0.92797225217731	TEfl	0.0031368319741875
2449	coptotermes	R	2	11	0.935644952512881	TElf	0.287911355297517
2450	coptotermes	R	2	11	0.935644952512881	TEfl	0.00642925865619014
2455	coptotermes	R	2	11	0.942776179110492	TElf	0.144353814851448
2456	coptotermes	R	2	11	0.942776179110492	TEfl	-0.00174569196869322
2461	coptotermes	R	2	11	0.948788112691405	TElf	0.337650104547616
2462	coptotermes	R	2	11	0.948788112691405	TEfl	0.00354336651498058
2467	coptotermes	R	2	11	0.954101918999702	TElf	0.327958334418174
2468	coptotermes	R	2	11	0.954101918999702	TEfl	0.000448598004853463
2473	coptotermes	R	2	11	0.9590141259959	TElf	0.274491479116614
2474	coptotermes	R	2	11	0.9590141259959	TEfl	0.0214398481244755
2479	coptotermes	R	2	11	0.963510507263084	TElf	0.30281072430795
2480	coptotermes	R	2	11	0.963510507263084	TEfl	-0.00140837440968027
2485	coptotermes	R	2	11	0.967402392059527	TElf	0.321075607357756
2486	coptotermes	R	2	11	0.967402392059527	TEfl	0.0180154119884326
2491	coptotermes	R	2	11	0.971277837379118	TElf	0.25405917029
2492	coptotermes	R	2	11	0.971277837379118	TEfl	0.00849216225806983
2497	coptotermes	R	2	11	0.974657488275219	TElf	0.255635837697112
2498	coptotermes	R	2	11	0.974657488275219	TEfl	0.0093538635314456
2503	coptotermes	R	2	11	0.977839490674722	TElf	0.233639985036947
2504	coptotermes	R	2	11	0.977839490674722	TEfl	-0.00200238176362232
2509	coptotermes	R	2	11	0.980974338065163	TElf	0.236506824523755
2510	coptotermes	R	2	11	0.980974338065163	TEfl	0.0210835515093209
2515	coptotermes	R	2	11	0.98379748802294	TElf	0.234026223910157
2516	coptotermes	R	2	11	0.98379748802294	TEfl	0.0149941366229263
2521	coptotermes	R	2	11	0.986502169383327	TElf	0.163528511722067
2522	coptotermes	R	2	11	0.986502169383327	TEfl	0.0105820807582411
2527	coptotermes	R	2	11	0.98905842029279	TElf	0.238045969813848
2528	coptotermes	R	2	11	0.98905842029279	TEfl	0.00913511794459203
2533	coptotermes	R	2	11	0.991366033716391	TElf	0.24839784113911
2534	coptotermes	R	2	11	0.991366033716391	TEfl	-0.0014678783744012
2539	coptotermes	R	2	11	0.993704437529923	TElf	0.328162326252763
2540	coptotermes	R	2	11	0.993704437529923	TEfl	-0.000594641065549472
2545	coptotermes	R	2	11	0.996129878236276	TElf	0.258727179184971
2546	coptotermes	R	2	11	0.996129878236276	TEfl	0.0182515920832148
2551	coptotermes	R	2	11	0.998387685413698	TElf	0.295237155298643
2552	coptotermes	R	2	11	0.998387685413698	TEfl	0.00651571171924624
2557	coptotermes	R	2	11	1.00060436136225	TElf	0.253868230136052
2558	coptotermes	R	2	11	1.00060436136225	TEfl	0.00612346165306137
2563	coptotermes	R	2	11	1.0026482105376	TElf	0.272069285106469
2564	coptotermes	R	2	11	1.0026482105376	TEfl	0.00717605866179875
2569	coptotermes	R	2	11	1.00445978992716	TElf	0.217852613821531
2570	coptotermes	R	2	11	1.00445978992716	TEfl	0.0129127769416827
2575	coptotermes	R	2	11	1.00630279923971	TElf	0.22759187610036
2576	coptotermes	R	2	11	1.00630279923971	TEfl	0.00075758933386225
2581	coptotermes	R	2	11	1.0081710100741	TElf	0.258092553287486
2582	coptotermes	R	2	11	1.0081710100741	TEfl	0.00975643508511141
2587	coptotermes	R	2	11	1.01005881559205	TElf	0.167029881601964
2588	coptotermes	R	2	11	1.01005881559205	TEfl	0.0115538612055462
2593	coptotermes	R	2	11	1.01188361008223	TElf	0.274470362919902
2594	coptotermes	R	2	11	1.01188361008223	TEfl	0.000602091514168427
2599	coptotermes	R	2	11	1.013716622868	TElf	0.1845737413592
2600	coptotermes	R	2	11	1.013716622868	TEfl	0.00721290364687322
2605	coptotermes	R	2	11	1.01540224238476	TElf	0.246792305950978
2606	coptotermes	R	2	11	1.01540224238476	TEfl	0.0127901770723029
2611	coptotermes	R	2	11	1.01714304790636	TElf	0.236974303668731
2612	coptotermes	R	2	11	1.01714304790636	TEfl	-0.00422245380416211
2617	coptotermes	R	2	11	1.01881722221659	TElf	0.162249073408816
2618	coptotermes	R	2	11	1.01881722221659	TEfl	0.0122163712024305
2623	coptotermes	R	2	11	1.02055512830045	TElf	0.232225810992862
2624	coptotermes	R	2	11	1.02055512830045	TEfl	-0.00227347797062373
2629	coptotermes	R	2	11	1.02224755312934	TElf	0.301851302748327
2630	coptotermes	R	2	11	1.02224755312934	TEfl	0.00144646417070078
2635	coptotermes	R	2	11	1.02384766640294	TElf	0.225123392989091
2636	coptotermes	R	2	11	1.02384766640294	TEfl	-0.00217697686452637
2641	coptotermes	R	2	11	1.0255731869606	TElf	0.190948826222272
2642	coptotermes	R	2	11	1.0255731869606	TEfl	0.0257443193178752
2647	coptotermes	R	2	11	1.02734956480798	TElf	0.23010959371782
2648	coptotermes	R	2	11	1.02734956480798	TEfl	-0.000839546725457791
2653	coptotermes	R	2	11	1.02896718502435	TElf	0.283109144551141
2654	coptotermes	R	2	11	1.02896718502435	TEfl	-7.48276589552977e-05
2659	coptotermes	R	2	11	1.03059949539207	TElf	0.21232526978377
2660	coptotermes	R	2	11	1.03059949539207	TEfl	0.0129389808794013
2665	coptotermes	R	2	11	1.03228673782929	TElf	0.235946190931293
2666	coptotermes	R	2	11	1.03228673782929	TEfl	-5.60701969158148e-07
2671	coptotermes	R	2	11	1.03404120778555	TElf	0.286613347840708
2672	coptotermes	R	2	11	1.03404120778555	TEfl	0.0166878691874859
2677	coptotermes	R	2	11	1.0357039514389	TElf	0.278469906147948
2678	coptotermes	R	2	11	1.0357039514389	TEfl	-0.0014514000176967
2683	coptotermes	R	2	11	1.03727018450493	TElf	0.303082402702144
2684	coptotermes	R	2	11	1.03727018450493	TEfl	0.00664652053264611
2689	coptotermes	R	2	11	1.03894726331644	TElf	0.243233827443874
2690	coptotermes	R	2	11	1.03894726331644	TEfl	0.0138614162585915
2695	coptotermes	R	2	11	1.04063732488337	TElf	0.2477435154742
2696	coptotermes	R	2	11	1.04063732488337	TEfl	0.0041978966203755
2701	coptotermes	R	2	11	1.04247274620087	TElf	0.270578069394731
2702	coptotermes	R	2	11	1.04247274620087	TEfl	0.00447966424358433
2707	coptotermes	R	2	11	1.04421911724643	TElf	0.165904822942686
2708	coptotermes	R	2	11	1.04421911724643	TEfl	0.0187250304961378
2713	coptotermes	R	2	11	1.04598456541385	TElf	0.223509221594717
2714	coptotermes	R	2	11	1.04598456541385	TEfl	0.00114301152983226
2719	coptotermes	R	2	11	1.04775304348591	TElf	0.329951300948718
2720	coptotermes	R	2	11	1.04775304348591	TEfl	0.00616718635249391
2725	coptotermes	R	2	11	1.04955712880373	TElf	0.27485627855835
2726	coptotermes	R	2	11	1.04955712880373	TEfl	0.00790861871957349
2731	coptotermes	R	2	11	1.05146562656996	TElf	0.241203540414731
2732	coptotermes	R	2	11	1.05146562656996	TEfl	0.00297605456333892
2737	coptotermes	R	2	11	1.05326693194338	TElf	0.293201823455784
2738	coptotermes	R	2	11	1.05326693194338	TEfl	0.00462970390799476
2743	coptotermes	R	2	11	1.0552266346014	TElf	0.279373133052387
2744	coptotermes	R	2	11	1.0552266346014	TEfl	0.00254926315754351
2749	coptotermes	R	2	11	1.05718130679792	TElf	0.243355016495912
2750	coptotermes	R	2	11	1.05718130679792	TEfl	0.0196150765667376
2755	coptotermes	R	2	11	1.05912931249856	TElf	0.20135493011797
2756	coptotermes	R	2	11	1.05912931249856	TEfl	0.00572258110490154
2761	coptotermes	R	2	11	1.06113501787978	TElf	0.274136715416729
2762	coptotermes	R	2	11	1.06113501787978	TEfl	0.00290624512794842
2767	coptotermes	R	2	11	1.06299478442815	TElf	0.249971646877944
2768	coptotermes	R	2	11	1.06299478442815	TEfl	0.0107092427748978
2773	coptotermes	R	2	11	1.0648698570675	TElf	0.273762930627822
2774	coptotermes	R	2	11	1.0648698570675	TEfl	0.00403674550458383
2779	coptotermes	R	2	11	1.06675303900932	TElf	0.178954796842781
2780	coptotermes	R	2	11	1.06675303900932	TEfl	0.0103357460346612
2785	coptotermes	R	2	11	1.06868725049463	TElf	0.211799041775594
2786	coptotermes	R	2	11	1.06868725049463	TEfl	0.00164391618311603
2791	coptotermes	R	2	11	1.0707314519163	TElf	0.180270438575098
2792	coptotermes	R	2	11	1.0707314519163	TEfl	0.000637012532907802
2797	coptotermes	R	2	11	1.07305576209614	TElf	0.210015396091096
2798	coptotermes	R	2	11	1.07305576209614	TEfl	0.00869067986188483
2803	coptotermes	R	2	11	1.07516506732743	TElf	0.25620276266203
2804	coptotermes	R	2	11	1.07516506732743	TEfl	0.00253352080195649
2809	coptotermes	R	2	11	1.07726578547305	TElf	0.232432807898414
2810	coptotermes	R	2	11	1.07726578547305	TEfl	0.00910248434928327
2815	coptotermes	R	2	11	1.07939903934382	TElf	0.212626996701343
2816	coptotermes	R	2	11	1.07939903934382	TEfl	0.000726762788103518
2821	coptotermes	R	2	11	1.08177921606628	TElf	0.16886748994096
2822	coptotermes	R	2	11	1.08177921606628	TEfl	0.00918561510586828
2827	coptotermes	R	2	11	1.08426552180622	TElf	0.226800676268586
2828	coptotermes	R	2	11	1.08426552180622	TEfl	0.00791589315493651
2833	coptotermes	R	2	11	1.08677710059452	TElf	0.219389321809032
2834	coptotermes	R	2	11	1.08677710059452	TEfl	0.000932689098722952
2839	coptotermes	R	2	11	1.08937602570696	TElf	0.216563681465936
2840	coptotermes	R	2	11	1.08937602570696	TEfl	0.00322648818920757
2845	coptotermes	R	2	11	1.09216606729448	TElf	0.234975070612946
2846	coptotermes	R	2	11	1.09216606729448	TEfl	0.00655906703089333
2851	coptotermes	R	2	11	1.09494454690724	TElf	0.26219252424864
2852	coptotermes	R	2	11	1.09494454690724	TEfl	-0.0138095309498828
2857	coptotermes	R	2	11	1.09786143125589	TElf	0.173246088925819
2858	coptotermes	R	2	11	1.09786143125589	TEfl	0.0111004230435332
2863	coptotermes	R	2	11	1.10088214654909	TElf	0.268589259083048
2864	coptotermes	R	2	11	1.10088214654909	TEfl	0.0110165379329769
2869	coptotermes	R	2	11	1.10379012250988	TElf	0.207281000712501
2870	coptotermes	R	2	11	1.10379012250988	TEfl	0.0115662203855006
2875	coptotermes	R	2	11	1.10689502325568	TElf	0.209890841426273
2876	coptotermes	R	2	11	1.10689502325568	TEfl	0.000828872836646638
2881	coptotermes	R	2	11	1.11029064576772	TElf	0.190358303390722
2882	coptotermes	R	2	11	1.11029064576772	TEfl	0.00696371948797393
2887	coptotermes	R	2	11	1.11379244337626	TElf	0.192520208055217
2888	coptotermes	R	2	11	1.11379244337626	TEfl	0.00881058413687126
2893	coptotermes	R	2	11	1.11755311829187	TElf	0.212676794187308
2894	coptotermes	R	2	11	1.11755311829187	TEfl	0.00819909624562622
2899	coptotermes	R	2	11	1.12172565918537	TElf	0.190859408238391
2900	coptotermes	R	2	11	1.12172565918537	TEfl	0.00262562610164169
2905	coptotermes	R	2	11	1.12583729213722	TElf	0.218657644157213
2906	coptotermes	R	2	11	1.12583729213722	TEfl	0.00969690469836075
2911	coptotermes	R	2	11	1.13009794684116	TElf	0.176680905933607
2912	coptotermes	R	2	11	1.13009794684116	TEfl	0.00449320641179754
2917	coptotermes	R	2	11	1.13471864021315	TElf	0.159723576965132
2918	coptotermes	R	2	11	1.13471864021315	TEfl	0.00508489406509627
2923	coptotermes	R	2	11	1.13999852756625	TElf	0.173623999365075
2924	coptotermes	R	2	11	1.13999852756625	TEfl	0.00383582881127199
2929	coptotermes	R	2	11	1.14550247710041	TElf	0.189174311923698
2930	coptotermes	R	2	11	1.14550247710041	TEfl	-0.00513421516909567
2935	coptotermes	R	2	11	1.15207712783053	TElf	0.177221691105388
2936	coptotermes	R	2	11	1.15207712783053	TEfl	0.00247733040813968
2941	coptotermes	R	2	11	1.15922578456051	TElf	0.230056318399477
2942	coptotermes	R	2	11	1.15922578456051	TEfl	0.00506731808530384
2947	coptotermes	R	2	11	1.1673653907525	TElf	0.231533993700135
2948	coptotermes	R	2	11	1.1673653907525	TEfl	0.0137699973772103
2953	coptotermes	R	2	11	1.17719429486807	TElf	0.175335232288841
2954	coptotermes	R	2	11	1.17719429486807	TEfl	0.0141118102065554
2959	coptotermes	R	2	11	1.18885126210378	TElf	0.211175914991237
2960	coptotermes	R	2	11	1.18885126210378	TEfl	0.000678289655969397
2965	coptotermes	R	2	11	1.2044652106948	TElf	0.129420460808258
2966	coptotermes	R	2	11	1.2044652106948	TEfl	0.0128288893169107
2971	coptotermes	R	2	11	1.22829987984007	TElf	0.197906832066732
2972	coptotermes	R	2	11	1.22829987984007	TEfl	0.0196361190188495
2977	coptotermes	R	2	11	1.29093600093657	TElf	0.0694158232075853
2978	coptotermes	R	2	11	1.29093600093657	TEfl	0.0201774139708945
2983	coptotermes	R	2	11	3.08352326596751	TElf	-0.0708112086580662
2984	coptotermes	R	2	11	3.08352326596751	TEfl	0.0251421403955639
2989	coptotermes	R	2	11	7.42366694530367	TElf	-0.258191598420288
2990	coptotermes	R	2	11	7.42366694530367	TEfl	0.0421183996521787
2995	coptotermes	R	2	11	12.273448851958	TElf	-0.194917663900179
2996	coptotermes	R	2	11	12.273448851958	TEfl	0.0302172915846218
