# Supplementary material for: Revealing the structure of information flows discriminates similar animal social behaviors
Source: eLife. 2020 Jul 30;9:e55395. doi: 10.7554/eLife.55395 (PMC7392607; doi:10.7554/eLife.55395)
Supplement: Figure 4—source data 2. [file elife-55395-fig4-data2.csv]

	Dataset	Encoding	K	SS	Dist	Stat	Val
1201	reticulitermes	M	1	14	0.496144028040632	TElf	0.0989618846558652
1202	reticulitermes	M	1	14	0.496144028040632	TEfl	0.0186094645422708
1207	reticulitermes	M	1	14	0.656983414727186	TElf	0.108307643688996
1208	reticulitermes	M	1	14	0.656983414727186	TEfl	-0.0109577422091893
1213	reticulitermes	M	1	14	0.733573365016358	TElf	0.164083004230117
1214	reticulitermes	M	1	14	0.733573365016358	TEfl	0.0231423663378918
1219	reticulitermes	M	1	14	0.7876672764709	TElf	0.156721506313725
1220	reticulitermes	M	1	14	0.7876672764709	TEfl	0.00555853778082318
1225	reticulitermes	M	1	14	0.826158384956611	TElf	0.14024651747841
1226	reticulitermes	M	1	14	0.826158384956611	TEfl	-0.0052931465335476
1231	reticulitermes	M	1	14	0.849911429501138	TElf	0.119442535317111
1232	reticulitermes	M	1	14	0.849911429501138	TEfl	-0.018556435309861
1237	reticulitermes	M	1	14	0.865291955566316	TElf	0.12890537281171
1238	reticulitermes	M	1	14	0.865291955566316	TEfl	-0.0235088574537545
1243	reticulitermes	M	1	14	0.879834204958683	TElf	0.084474113382682
1244	reticulitermes	M	1	14	0.879834204958683	TEfl	0.00168555599008859
1249	reticulitermes	M	1	14	0.891222847224129	TElf	0.0651115386950886
1250	reticulitermes	M	1	14	0.891222847224129	TEfl	-0.00909722921344682
1255	reticulitermes	M	1	14	0.900663922154669	TElf	0.0698957199593517
1256	reticulitermes	M	1	14	0.900663922154669	TEfl	-0.0244937962083953
1261	reticulitermes	M	1	14	0.908081997987324	TElf	0.0332888055562924
1262	reticulitermes	M	1	14	0.908081997987324	TEfl	-0.0298497019692205
1267	reticulitermes	M	1	14	0.914864066271542	TElf	0.0193458108686162
1268	reticulitermes	M	1	14	0.914864066271542	TEfl	0.00206852214215543
1273	reticulitermes	M	1	14	0.921030883945114	TElf	0.0239652702984729
1274	reticulitermes	M	1	14	0.921030883945114	TEfl	0.00426619574810959
1279	reticulitermes	M	1	14	0.926189498308469	TElf	0.00896835767866735
1280	reticulitermes	M	1	14	0.926189498308469	TEfl	-0.0081013610784673
1285	reticulitermes	M	1	14	0.93117536567075	TElf	0.0225411094660879
1286	reticulitermes	M	1	14	0.93117536567075	TEfl	-0.00797844342207764
1291	reticulitermes	M	1	14	0.935619064489205	TElf	0.0271806794958198
1292	reticulitermes	M	1	14	0.935619064489205	TEfl	-0.00727146199789155
1297	reticulitermes	M	1	14	0.939786435922988	TElf	0.0318845499620216
1298	reticulitermes	M	1	14	0.939786435922988	TEfl	0.00319808354413706
1303	reticulitermes	M	1	14	0.943261349500173	TElf	0.023006214271928
1304	reticulitermes	M	1	14	0.943261349500173	TEfl	-0.00285631768162201
1309	reticulitermes	M	1	14	0.946657029089766	TElf	0.0135588176612382
1310	reticulitermes	M	1	14	0.946657029089766	TEfl	-0.00318688788597076
1315	reticulitermes	M	1	14	0.949975055016296	TElf	0.0131282708965249
1316	reticulitermes	M	1	14	0.949975055016296	TEfl	-0.00509194092908761
1321	reticulitermes	M	1	14	0.953100905325679	TElf	0.00580270707937672
1322	reticulitermes	M	1	14	0.953100905325679	TEfl	-0.00546074023620476
1327	reticulitermes	M	1	14	0.955896343183157	TElf	0.0117017903682109
1328	reticulitermes	M	1	14	0.955896343183157	TEfl	0.00656273259669924
1333	reticulitermes	M	1	14	0.95867181296571	TElf	0.00720957351152173
1334	reticulitermes	M	1	14	0.95867181296571	TEfl	0.00972639080832683
1339	reticulitermes	M	1	14	0.961406105447749	TElf	-0.00313160872535321
1340	reticulitermes	M	1	14	0.961406105447749	TEfl	0.0136849828546898
1345	reticulitermes	M	1	14	0.964175497666697	TElf	0.0164269540366829
1346	reticulitermes	M	1	14	0.964175497666697	TEfl	-0.00324440569673465
1351	reticulitermes	M	1	14	0.966842322085014	TElf	0.023825006093072
1352	reticulitermes	M	1	14	0.966842322085014	TEfl	0.0007923053122584
1357	reticulitermes	M	1	14	0.969538111539977	TElf	0.00641600118692244
1358	reticulitermes	M	1	14	0.969538111539977	TEfl	0.00738142773847503
1363	reticulitermes	M	1	14	0.971972147587056	TElf	0.00582338936458262
1364	reticulitermes	M	1	14	0.971972147587056	TEfl	0.00323333192608441
1369	reticulitermes	M	1	14	0.974181600607177	TElf	0.0101821324023056
1370	reticulitermes	M	1	14	0.974181600607177	TEfl	-0.00260189446421453
1375	reticulitermes	M	1	14	0.976408517383328	TElf	0.028711254995314
1376	reticulitermes	M	1	14	0.976408517383328	TEfl	-0.00231964447085808
1381	reticulitermes	M	1	14	0.97864144494486	TElf	0.0261656407280651
1382	reticulitermes	M	1	14	0.97864144494486	TEfl	-0.00339115634946017
1387	reticulitermes	M	1	14	0.981100141859448	TElf	0.0135554044499109
1388	reticulitermes	M	1	14	0.981100141859448	TEfl	-0.00180639277794929
1393	reticulitermes	M	1	14	0.983534519325962	TElf	0.00764837451011228
1394	reticulitermes	M	1	14	0.983534519325962	TEfl	0.000542708438067466
1399	reticulitermes	M	1	14	0.985891260930779	TElf	0.0202908924274788
1400	reticulitermes	M	1	14	0.985891260930779	TEfl	-0.00478938838565309
1405	reticulitermes	M	1	14	0.9880434628258	TElf	0.0237115995909167
1406	reticulitermes	M	1	14	0.9880434628258	TEfl	-0.00131803120712225
1411	reticulitermes	M	1	14	0.990164697808025	TElf	0.0210986569968267
1412	reticulitermes	M	1	14	0.990164697808025	TEfl	-0.00164556208490702
1417	reticulitermes	M	1	14	0.992443891959373	TElf	0.0267852366088574
1418	reticulitermes	M	1	14	0.992443891959373	TEfl	0.000415114007218745
1423	reticulitermes	M	1	14	0.994519886108162	TElf	0.00613791967829916
1424	reticulitermes	M	1	14	0.994519886108162	TEfl	-0.00130975248013256
1429	reticulitermes	M	1	14	0.996470133583612	TElf	0.000715855729140719
1430	reticulitermes	M	1	14	0.996470133583612	TEfl	0.0121318363829207
1435	reticulitermes	M	1	14	0.998534926728636	TElf	0.00285032597677503
1436	reticulitermes	M	1	14	0.998534926728636	TEfl	-0.00127043283406641
1441	reticulitermes	M	1	14	1.00044273697997	TElf	0.00803537521977762
1442	reticulitermes	M	1	14	1.00044273697997	TEfl	0.00251341810933129
1447	reticulitermes	M	1	14	1.00248202961397	TElf	0.016725433145161
1448	reticulitermes	M	1	14	1.00248202961397	TEfl	0.00258063031644903
1453	reticulitermes	M	1	14	1.00446697185471	TElf	0.00708066424795287
1454	reticulitermes	M	1	14	1.00446697185471	TEfl	-0.000690883410470417
1459	reticulitermes	M	1	14	1.00633845154784	TElf	0.018050779666524
1460	reticulitermes	M	1	14	1.00633845154784	TEfl	0.00294641808975125
1465	reticulitermes	M	1	14	1.00818169651906	TElf	0.00513003760395697
1466	reticulitermes	M	1	14	1.00818169651906	TEfl	0.000689395004219034
1471	reticulitermes	M	1	14	1.01013893553031	TElf	0.0139236234479331
1472	reticulitermes	M	1	14	1.01013893553031	TEfl	-0.00228100656005327
1477	reticulitermes	M	1	14	1.01221010053165	TElf	0.010762912139906
1478	reticulitermes	M	1	14	1.01221010053165	TEfl	-0.00312244411842392
1483	reticulitermes	M	1	14	1.01420561457608	TElf	0.00902974568751812
1484	reticulitermes	M	1	14	1.01420561457608	TEfl	0.00289363237094598
1489	reticulitermes	M	1	14	1.01622405784998	TElf	0.0114827325661476
1490	reticulitermes	M	1	14	1.01622405784998	TEfl	-0.00118126298184534
1495	reticulitermes	M	1	14	1.01808783041555	TElf	0.0103620081076004
1496	reticulitermes	M	1	14	1.01808783041555	TEfl	0.00674475084655798
1501	reticulitermes	M	1	14	1.02005845409788	TElf	0.0162257094810671
1502	reticulitermes	M	1	14	1.02005845409788	TEfl	-0.000378717199753494
1507	reticulitermes	M	1	14	1.02206693858505	TElf	0.0193568276013217
1508	reticulitermes	M	1	14	1.02206693858505	TEfl	-0.00206826813863822
1513	reticulitermes	M	1	14	1.02408848662292	TElf	0.0153073066377668
1514	reticulitermes	M	1	14	1.02408848662292	TEfl	0.00404736599124254
1519	reticulitermes	M	1	14	1.02601810135841	TElf	0.0160710238706479
1520	reticulitermes	M	1	14	1.02601810135841	TEfl	-0.000841525682479121
1525	reticulitermes	M	1	14	1.02806146825036	TElf	0.0158100397274076
1526	reticulitermes	M	1	14	1.02806146825036	TEfl	0.00243846987839074
1531	reticulitermes	M	1	14	1.02995951891924	TElf	0.01910433533583
1532	reticulitermes	M	1	14	1.02995951891924	TEfl	0.00182592751915561
1537	reticulitermes	M	1	14	1.03197603876249	TElf	0.0106257311637261
1538	reticulitermes	M	1	14	1.03197603876249	TEfl	0.00213977947882673
1543	reticulitermes	M	1	14	1.03397393864923	TElf	0.0102068330903674
1544	reticulitermes	M	1	14	1.03397393864923	TEfl	0.00354664781709637
1549	reticulitermes	M	1	14	1.03615050826108	TElf	0.0211619118594764
1550	reticulitermes	M	1	14	1.03615050826108	TEfl	0.00610720608073089
1555	reticulitermes	M	1	14	1.03814951821025	TElf	0.0141786463635962
1556	reticulitermes	M	1	14	1.03814951821025	TEfl	-0.00304444314765216
1561	reticulitermes	M	1	14	1.04028767043705	TElf	0.0180935231096593
1562	reticulitermes	M	1	14	1.04028767043705	TEfl	-0.000208848550070382
1567	reticulitermes	M	1	14	1.04243704287902	TElf	0.0115626937927735
1568	reticulitermes	M	1	14	1.04243704287902	TEfl	0.00375671399086468
1573	reticulitermes	M	1	14	1.044543551522	TElf	0.0143211946953683
1574	reticulitermes	M	1	14	1.044543551522	TEfl	0.00371716283138561
1579	reticulitermes	M	1	14	1.04663932792093	TElf	0.0158022398038662
1580	reticulitermes	M	1	14	1.04663932792093	TEfl	0.00224603136439019
1585	reticulitermes	M	1	14	1.04887999669224	TElf	0.0159331022151469
1586	reticulitermes	M	1	14	1.04887999669224	TEfl	0.0043331858002393
1591	reticulitermes	M	1	14	1.05115503452309	TElf	0.0125784247643089
1592	reticulitermes	M	1	14	1.05115503452309	TEfl	0.0042779272460624
1597	reticulitermes	M	1	14	1.05348077459565	TElf	0.0168102113873598
1598	reticulitermes	M	1	14	1.05348077459565	TEfl	0.00110966568091171
1603	reticulitermes	M	1	14	1.05584736456163	TElf	0.0113448109106466
1604	reticulitermes	M	1	14	1.05584736456163	TEfl	0.00342195304144015
1609	reticulitermes	M	1	14	1.05858721500117	TElf	0.0170783735283829
1610	reticulitermes	M	1	14	1.05858721500117	TEfl	0.00116310708397821
1615	reticulitermes	M	1	14	1.06138029816591	TElf	0.00872989108823858
1616	reticulitermes	M	1	14	1.06138029816591	TEfl	-0.000578231766370689
1621	reticulitermes	M	1	14	1.06401046314579	TElf	0.0195507450190188
1622	reticulitermes	M	1	14	1.06401046314579	TEfl	0.00294232526091858
1627	reticulitermes	M	1	14	1.06687900771249	TElf	0.0243333703764286
1628	reticulitermes	M	1	14	1.06687900771249	TEfl	-4.36289624919463e-05
1633	reticulitermes	M	1	14	1.07007125847576	TElf	0.0133181823927389
1634	reticulitermes	M	1	14	1.07007125847576	TEfl	0.00130332981672724
1639	reticulitermes	M	1	14	1.07329746479197	TElf	0.0212927742707571
1640	reticulitermes	M	1	14	1.07329746479197	TEfl	0.00713748671010401
1645	reticulitermes	M	1	14	1.07665767982568	TElf	0.0113440702313255
1646	reticulitermes	M	1	14	1.07665767982568	TEfl	0.00888308097465716
1651	reticulitermes	M	1	14	1.08022147226719	TElf	0.0119537061277958
1652	reticulitermes	M	1	14	1.08022147226719	TEfl	0.00325208439175704
1657	reticulitermes	M	1	14	1.08395350771162	TElf	0.013346056312058
1658	reticulitermes	M	1	14	1.08395350771162	TEfl	0.00121453220937976
1663	reticulitermes	M	1	14	1.08792121980925	TElf	0.0139840052903486
1664	reticulitermes	M	1	14	1.08792121980925	TEfl	0.00262106499703713
1669	reticulitermes	M	1	14	1.09209776127324	TElf	0.0244849491638638
1670	reticulitermes	M	1	14	1.09209776127324	TEfl	0.00119873566885261
1675	reticulitermes	M	1	14	1.09621192938846	TElf	0.0138215197563881
1676	reticulitermes	M	1	14	1.09621192938846	TEfl	0.00342195304144015
1681	reticulitermes	M	1	14	1.10071103453459	TElf	0.0160489907183542
1682	reticulitermes	M	1	14	1.10071103453459	TEfl	0.00146532319188694
1687	reticulitermes	M	1	14	1.10539488238613	TElf	0.0165419974322962
1688	reticulitermes	M	1	14	1.10539488238613	TEfl	0.00262106499703713
1693	reticulitermes	M	1	14	1.11057831313323	TElf	0.00995503008792291
1694	reticulitermes	M	1	14	1.11057831313323	TEfl	0.00293657469439709
1699	reticulitermes	M	1	14	1.11586561793955	TElf	0.0232714960846709
1700	reticulitermes	M	1	14	1.11586561793955	TEfl	0.00178688529184058
1705	reticulitermes	M	1	14	1.12162848963783	TElf	0.0202776246894807
1706	reticulitermes	M	1	14	1.12162848963783	TEfl	0.00247542394936029
1711	reticulitermes	M	1	14	1.12762693066074	TElf	0.01094342591248
1712	reticulitermes	M	1	14	1.12762693066074	TEfl	0.00318512889696661
1717	reticulitermes	M	1	14	1.1340416934815	TElf	0.0133941640822372
1718	reticulitermes	M	1	14	1.1340416934815	TEfl	0.00570563882012247
1723	reticulitermes	M	1	14	1.14102859363118	TElf	0.00995644569768064
1724	reticulitermes	M	1	14	1.14102859363118	TEfl	0.00273341438392044
1729	reticulitermes	M	1	14	1.14868826511515	TElf	0.0153653792752508
1730	reticulitermes	M	1	14	1.14868826511515	TEfl	0.00110310996157158
1735	reticulitermes	M	1	14	1.15792612748	TElf	0.0139227402547826
1736	reticulitermes	M	1	14	1.15792612748	TEfl	0.00348374693363008
1741	reticulitermes	M	1	14	1.16948181195183	TElf	0.021634624667371
1742	reticulitermes	M	1	14	1.16948181195183	TEfl	0.00347524605325219
1747	reticulitermes	M	1	14	1.18392282471313	TElf	0.0154159226419275
1748	reticulitermes	M	1	14	1.18392282471313	TEfl	0.00677385406032519
1753	reticulitermes	M	1	14	1.20577488968979	TElf	0.0235844149138722
1754	reticulitermes	M	1	14	1.20577488968979	TEfl	0.00161143574185807
1759	reticulitermes	M	1	14	1.2472653101872	TElf	0.00497853214389466
1760	reticulitermes	M	1	14	1.2472653101872	TEfl	-0.00414166545235247
1765	reticulitermes	M	1	14	1.46905960624742	TElf	-0.0223128529568414
1766	reticulitermes	M	1	14	1.46905960624742	TEfl	0.0394379533875652
1771	reticulitermes	M	1	14	2.66461937599629	TElf	-0.0407964596973549
1772	reticulitermes	M	1	14	2.66461937599629	TEfl	0.142793314200704
1777	reticulitermes	M	1	14	4.85608164200117	TElf	-0.0174204998992473
1778	reticulitermes	M	1	14	4.85608164200117	TEfl	0.0881784052170822
1783	reticulitermes	M	1	14	8.63837357684162	TElf	-0.0438082164906738
1784	reticulitermes	M	1	14	8.63837357684162	TEfl	0.0893893014472871
1789	reticulitermes	M	1	14	13.2643180844635	TElf	0.02142376332665
1790	reticulitermes	M	1	14	13.2643180844635	TEfl	0.0659818555735166
1795	reticulitermes	M	1	14	18.7138220082486	TElf	-0.0211981045960663
1796	reticulitermes	M	1	14	18.7138220082486	TEfl	0.0775690741405244
3001	reticulitermes	R	1	15	0.491475300665006	TElf	-0.16328649944661
3002	reticulitermes	R	1	15	0.491475300665006	TEfl	0.00634912405993063
3007	reticulitermes	R	1	15	0.658464878360254	TElf	-0.0275870007654151
3008	reticulitermes	R	1	15	0.658464878360254	TEfl	0.0108097852317648
3013	reticulitermes	R	1	15	0.737516906378508	TElf	-0.089220256007397
3014	reticulitermes	R	1	15	0.737516906378508	TEfl	0.00279353738790475
3019	reticulitermes	R	1	15	0.788957164284986	TElf	-0.072009741884276
3020	reticulitermes	R	1	15	0.788957164284986	TEfl	-0.0095753324687045
3025	reticulitermes	R	1	15	0.824031726622882	TElf	0.0649288694555249
3026	reticulitermes	R	1	15	0.824031726622882	TEfl	-0.00600853940217376
3031	reticulitermes	R	1	15	0.850369736306275	TElf	0.098628769433158
3032	reticulitermes	R	1	15	0.850369736306275	TEfl	-0.00588336752575292
3037	reticulitermes	R	1	15	0.867930599304462	TElf	-0.0480319870306397
3038	reticulitermes	R	1	15	0.867930599304462	TEfl	-0.000708949954180884
3043	reticulitermes	R	1	15	0.881185158374318	TElf	0.0813745662345631
3044	reticulitermes	R	1	15	0.881185158374318	TEfl	-0.00632203467731393
3049	reticulitermes	R	1	15	0.892182088931996	TElf	0.101912934621918
3050	reticulitermes	R	1	15	0.892182088931996	TEfl	0.00366040833074552
3055	reticulitermes	R	1	15	0.901154156325456	TElf	0.174432854486429
3056	reticulitermes	R	1	15	0.901154156325456	TEfl	0.00569360540541822
3061	reticulitermes	R	1	15	0.909201519526492	TElf	0.131634110816846
3062	reticulitermes	R	1	15	0.909201519526492	TEfl	0.00341846958110311
3067	reticulitermes	R	1	15	0.915558445308148	TElf	0.155230083692743
3068	reticulitermes	R	1	15	0.915558445308148	TEfl	-0.00413467610455624
3073	reticulitermes	R	1	15	0.921604127189132	TElf	0.168052230939893
3074	reticulitermes	R	1	15	0.921604127189132	TEfl	0.00491541104854098
3079	reticulitermes	R	1	15	0.926963199988112	TElf	0.174864098935399
3080	reticulitermes	R	1	15	0.926963199988112	TEfl	0.00029965802979113
3085	reticulitermes	R	1	15	0.932024742316287	TElf	0.166179612666704
3086	reticulitermes	R	1	15	0.932024742316287	TEfl	0.00420697649468059
3091	reticulitermes	R	1	15	0.936558793782163	TElf	0.18673337132318
3092	reticulitermes	R	1	15	0.936558793782163	TEfl	0.000544142442385669
3097	reticulitermes	R	1	15	0.940237770479879	TElf	0.13085604318429
3098	reticulitermes	R	1	15	0.940237770479879	TEfl	0.00876671013569878
3103	reticulitermes	R	1	15	0.944032852912891	TElf	0.171936180202919
3104	reticulitermes	R	1	15	0.944032852912891	TEfl	0.00781649854864081
3109	reticulitermes	R	1	15	0.947484092594874	TElf	0.13683418539981
3110	reticulitermes	R	1	15	0.947484092594874	TEfl	0.0028257515540266
3115	reticulitermes	R	1	15	0.950781150819243	TElf	0.194130679694439
3116	reticulitermes	R	1	15	0.950781150819243	TEfl	0.00506624161880661
3121	reticulitermes	R	1	15	0.953772999851365	TElf	0.214769501830881
3122	reticulitermes	R	1	15	0.953772999851365	TEfl	0.00468875819329426
3127	reticulitermes	R	1	15	0.956717188182568	TElf	0.223993823700169
3128	reticulitermes	R	1	15	0.956717188182568	TEfl	0.00768624126952998
3133	reticulitermes	R	1	15	0.959690752259963	TElf	0.203321949893331
3134	reticulitermes	R	1	15	0.959690752259963	TEfl	0.00237112399803212
3139	reticulitermes	R	1	15	0.962456857808813	TElf	0.20932893365046
3140	reticulitermes	R	1	15	0.962456857808813	TEfl	-0.000360919484858742
3145	reticulitermes	R	1	15	0.964939848097581	TElf	0.236795773589988
3146	reticulitermes	R	1	15	0.964939848097581	TEfl	0.0030486131682534
3151	reticulitermes	R	1	15	0.967400364699015	TElf	0.137945446107486
3152	reticulitermes	R	1	15	0.967400364699015	TEfl	0.00589601339261613
3157	reticulitermes	R	1	15	0.969742680120384	TElf	0.211867076183092
3158	reticulitermes	R	1	15	0.969742680120384	TEfl	-0.00376737562079782
3163	reticulitermes	R	1	15	0.972118634175465	TElf	0.177878442638915
3164	reticulitermes	R	1	15	0.972118634175465	TEfl	0.00343302604716621
3169	reticulitermes	R	1	15	0.974420855455821	TElf	0.332634596274741
3170	reticulitermes	R	1	15	0.974420855455821	TEfl	0.00650937558171509
3175	reticulitermes	R	1	15	0.976736282877185	TElf	0.251745376903277
3176	reticulitermes	R	1	15	0.976736282877185	TEfl	0.0032150318352691
3181	reticulitermes	R	1	15	0.979161888772671	TElf	0.210896423873211
3182	reticulitermes	R	1	15	0.979161888772671	TEfl	-0.00359141983345009
3187	reticulitermes	R	1	15	0.981360378507539	TElf	0.286828943288902
3188	reticulitermes	R	1	15	0.981360378507539	TEfl	-6.40313323450756e-05
3193	reticulitermes	R	1	15	0.983548615086153	TElf	0.280009904570982
3194	reticulitermes	R	1	15	0.983548615086153	TEfl	0.00862095141281854
3199	reticulitermes	R	1	15	0.985711833049802	TElf	0.240253651055161
3200	reticulitermes	R	1	15	0.985711833049802	TEfl	0.00496239353095811
3205	reticulitermes	R	1	15	0.987760435803418	TElf	0.183580786484899
3206	reticulitermes	R	1	15	0.987760435803418	TEfl	0.00844272531879833
3211	reticulitermes	R	1	15	0.989807383677357	TElf	0.214584320806094
3212	reticulitermes	R	1	15	0.989807383677357	TEfl	0.00195205517513268
3217	reticulitermes	R	1	15	0.991932311627539	TElf	0.183705175777137
3218	reticulitermes	R	1	15	0.991932311627539	TEfl	0.0003251868998028
3223	reticulitermes	R	1	15	0.994021252946795	TElf	0.213664262734095
3224	reticulitermes	R	1	15	0.994021252946795	TEfl	-0.0047215430607658
3229	reticulitermes	R	1	15	0.995990383490066	TElf	0.245919306253694
3230	reticulitermes	R	1	15	0.995990383490066	TEfl	-0.000995324177854717
3235	reticulitermes	R	1	15	0.997933753592378	TElf	0.202159144877801
3236	reticulitermes	R	1	15	0.997933753592378	TEfl	-0.00601610206609229
3241	reticulitermes	R	1	15	0.99994250858705	TElf	0.290884064813803
3242	reticulitermes	R	1	15	0.99994250858705	TEfl	0.00282212095595136
3247	reticulitermes	R	1	15	1.00197205083117	TElf	0.211781637803764
3248	reticulitermes	R	1	15	1.00197205083117	TEfl	-0.00326163580086474
3253	reticulitermes	R	1	15	1.00410773044706	TElf	0.257080807242732
3254	reticulitermes	R	1	15	1.00410773044706	TEfl	-0.000103575233406599
3259	reticulitermes	R	1	15	1.00610001874891	TElf	0.247705134181509
3260	reticulitermes	R	1	15	1.00610001874891	TEfl	-0.00403246603980209
3265	reticulitermes	R	1	15	1.00808402571519	TElf	0.289363716287468
3266	reticulitermes	R	1	15	1.00808402571519	TEfl	0.00778338389756154
3271	reticulitermes	R	1	15	1.01009367695018	TElf	0.222214907180746
3272	reticulitermes	R	1	15	1.01009367695018	TEfl	0.000360794519449245
3277	reticulitermes	R	1	15	1.01201563756499	TElf	0.287126867345745
3278	reticulitermes	R	1	15	1.01201563756499	TEfl	0.00135734654406212
3283	reticulitermes	R	1	15	1.01382215307605	TElf	0.23171966347419
3284	reticulitermes	R	1	15	1.01382215307605	TEfl	-0.00692021930768477
3289	reticulitermes	R	1	15	1.01577768822492	TElf	0.260751705770018
3290	reticulitermes	R	1	15	1.01577768822492	TEfl	-0.00355636259464582
3295	reticulitermes	R	1	15	1.01778808588298	TElf	0.236292418847684
3296	reticulitermes	R	1	15	1.01778808588298	TEfl	-5.86265869488426e-05
3301	reticulitermes	R	1	15	1.01981066334324	TElf	0.29865062906414
3302	reticulitermes	R	1	15	1.01981066334324	TEfl	-0.00147474722864501
3307	reticulitermes	R	1	15	1.0216882814348	TElf	0.248047229851021
3308	reticulitermes	R	1	15	1.0216882814348	TEfl	-0.000857199529955206
3313	reticulitermes	R	1	15	1.02363384607373	TElf	0.300854745600268
3314	reticulitermes	R	1	15	1.02363384607373	TEfl	0.00811887514325089
3319	reticulitermes	R	1	15	1.02568372713918	TElf	0.25044974243575
3320	reticulitermes	R	1	15	1.02568372713918	TEfl	0.000662516686336985
3325	reticulitermes	R	1	15	1.02771862788117	TElf	0.331401299734155
3326	reticulitermes	R	1	15	1.02771862788117	TEfl	-0.00118776292368335
3331	reticulitermes	R	1	15	1.02990779498189	TElf	0.272475489415283
3332	reticulitermes	R	1	15	1.02990779498189	TEfl	-0.00209938697777195
3337	reticulitermes	R	1	15	1.03197908015506	TElf	0.255382302075727
3338	reticulitermes	R	1	15	1.03197908015506	TEfl	0.0068438573191394
3343	reticulitermes	R	1	15	1.03397182932666	TElf	0.289015031348798
3344	reticulitermes	R	1	15	1.03397182932666	TEfl	-0.00793955522016837
3349	reticulitermes	R	1	15	1.03595600060956	TElf	0.273441646411837
3350	reticulitermes	R	1	15	1.03595600060956	TEfl	-0.00533763768869033
3355	reticulitermes	R	1	15	1.03791650398313	TElf	0.294185933781891
3356	reticulitermes	R	1	15	1.03791650398313	TEfl	-0.00356574343718522
3361	reticulitermes	R	1	15	1.04004877573785	TElf	0.290369001302356
3362	reticulitermes	R	1	15	1.04004877573785	TEfl	-0.00322098845162304
3367	reticulitermes	R	1	15	1.04228710248794	TElf	0.324526380158751
3368	reticulitermes	R	1	15	1.04228710248794	TEfl	-0.00671126857150845
3373	reticulitermes	R	1	15	1.04457712907559	TElf	0.324813934373221
3374	reticulitermes	R	1	15	1.04457712907559	TEfl	0.00249709561610173
3379	reticulitermes	R	1	15	1.0469568009768	TElf	0.302990339192828
3380	reticulitermes	R	1	15	1.0469568009768	TEfl	-0.00437360701956899
3385	reticulitermes	R	1	15	1.04939583462111	TElf	0.304123409127729
3386	reticulitermes	R	1	15	1.04939583462111	TEfl	-0.00104318710421939
3391	reticulitermes	R	1	15	1.05167965092545	TElf	0.244528937140922
3392	reticulitermes	R	1	15	1.05167965092545	TEfl	-0.00107680560098553
3397	reticulitermes	R	1	15	1.05397685299281	TElf	0.29947600274864
3398	reticulitermes	R	1	15	1.05397685299281	TEfl	0.000845108698295155
3403	reticulitermes	R	1	15	1.05638321211245	TElf	0.309508048378328
3404	reticulitermes	R	1	15	1.05638321211245	TEfl	-0.00337764967603973
3409	reticulitermes	R	1	15	1.05893362447449	TElf	0.237120734386144
3410	reticulitermes	R	1	15	1.05893362447449	TEfl	-0.00170519522903873
3415	reticulitermes	R	1	15	1.06143338216357	TElf	0.244025835900863
3416	reticulitermes	R	1	15	1.06143338216357	TEfl	-0.00867794184370771
3421	reticulitermes	R	1	15	1.06403380187775	TElf	0.251397117640926
3422	reticulitermes	R	1	15	1.06403380187775	TEfl	-0.00412771279688394
3427	reticulitermes	R	1	15	1.06679082895409	TElf	0.278276607760617
3428	reticulitermes	R	1	15	1.06679082895409	TEfl	0.00013042576012722
3433	reticulitermes	R	1	15	1.06998728767681	TElf	0.269721961466164
3434	reticulitermes	R	1	15	1.06998728767681	TEfl	0.00377526630292983
3439	reticulitermes	R	1	15	1.07321427484633	TElf	0.270476354454301
3440	reticulitermes	R	1	15	1.07321427484633	TEfl	0.00678185777802542
3445	reticulitermes	R	1	15	1.07630755271191	TElf	0.249063541715636
3446	reticulitermes	R	1	15	1.07630755271191	TEfl	0.00451490614604311
3451	reticulitermes	R	1	15	1.07965065176954	TElf	0.287262129542257
3452	reticulitermes	R	1	15	1.07965065176954	TEfl	0.000745216320406818
3457	reticulitermes	R	1	15	1.08332205911112	TElf	0.243999844092497
3458	reticulitermes	R	1	15	1.08332205911112	TEfl	0.00465619902839615
3463	reticulitermes	R	1	15	1.08720358778824	TElf	0.195745356838498
3464	reticulitermes	R	1	15	1.08720358778824	TEfl	0.00087454007074861
3469	reticulitermes	R	1	15	1.09124801252356	TElf	0.157550318557762
3470	reticulitermes	R	1	15	1.09124801252356	TEfl	0.00706635329152088
3475	reticulitermes	R	1	15	1.09530946504785	TElf	0.258829303328921
3476	reticulitermes	R	1	15	1.09530946504785	TEfl	0.000569381236044273
3481	reticulitermes	R	1	15	1.09991445106656	TElf	0.236930866349114
3482	reticulitermes	R	1	15	1.09991445106656	TEfl	0.00385113002269143
3487	reticulitermes	R	1	15	1.1046759289683	TElf	0.20547542383322
3488	reticulitermes	R	1	15	1.1046759289683	TEfl	0.00462903141787118
3493	reticulitermes	R	1	15	1.10968808316859	TElf	0.183446415938488
3494	reticulitermes	R	1	15	1.10968808316859	TEfl	0.0138626827493707
3499	reticulitermes	R	1	15	1.11493959864957	TElf	0.18116910348642
3500	reticulitermes	R	1	15	1.11493959864957	TEfl	0.0157366085535467
3505	reticulitermes	R	1	15	1.12085951290557	TElf	0.139765794379931
3506	reticulitermes	R	1	15	1.12085951290557	TEfl	0.0179902944011989
3511	reticulitermes	R	1	15	1.12704051334465	TElf	0.175320220791097
3512	reticulitermes	R	1	15	1.12704051334465	TEfl	0.0167788177753188
3517	reticulitermes	R	1	15	1.13344823755466	TElf	0.168280231808356
3518	reticulitermes	R	1	15	1.13344823755466	TEfl	0.0098994211773829
3523	reticulitermes	R	1	15	1.1408819919771	TElf	0.156681060136951
3524	reticulitermes	R	1	15	1.1408819919771	TEfl	0.0184299980712937
3529	reticulitermes	R	1	15	1.14944355175884	TElf	0.0888505352444041
3530	reticulitermes	R	1	15	1.14944355175884	TEfl	0.0158193121195166
3535	reticulitermes	R	1	15	1.15918881565114	TElf	0.137937490232201
3536	reticulitermes	R	1	15	1.15918881565114	TEfl	0.0202602074839452
3541	reticulitermes	R	1	15	1.17079889351383	TElf	0.130581883339627
3542	reticulitermes	R	1	15	1.17079889351383	TEfl	0.0155840642769669
3547	reticulitermes	R	1	15	1.18523008746828	TElf	0.130091051960303
3548	reticulitermes	R	1	15	1.18523008746828	TEfl	0.0148129068195101
3553	reticulitermes	R	1	15	1.20528840659727	TElf	0.149203968302443
3554	reticulitermes	R	1	15	1.20528840659727	TEfl	0.015120447926375
3559	reticulitermes	R	1	15	1.24629722904202	TElf	0.151637130767529
3560	reticulitermes	R	1	15	1.24629722904202	TEfl	0.0118655084796267
3565	reticulitermes	R	1	15	1.46964388353082	TElf	-0.0980548165112139
3566	reticulitermes	R	1	15	1.46964388353082	TEfl	-0.00104385609614682
3571	reticulitermes	R	1	15	2.66292023355793	TElf	-0.174368746650012
3572	reticulitermes	R	1	15	2.66292023355793	TEfl	0.00549013256461895
3577	reticulitermes	R	1	15	4.8555278836186	TElf	-0.16372083874609
3578	reticulitermes	R	1	15	4.8555278836186	TEfl	0.00211870978344374
3583	reticulitermes	R	1	15	8.63585169570173	TElf	-0.155373338242366
3584	reticulitermes	R	1	15	8.63585169570173	TEfl	-0.00271539353070921
3589	reticulitermes	R	1	15	13.2590520299819	TElf	-0.203055715795238
3590	reticulitermes	R	1	15	13.2590520299819	TEfl	0.00126404661678512
3595	reticulitermes	R	1	15	18.7064414765377	TElf	-0.291686185007065
3596	reticulitermes	R	1	15	18.7064414765377	TEfl	0.00479459440208335
